# Supplementary material for: Cysteamine–bicalutamide combination therapy corrects proximal tubule phenotype in cystinosis
Source: EMBO Mol Med. 2021 Jun 24;13(7):e13067. doi: 10.15252/emmm.202013067 (PMC8261496; doi:10.15252/emmm.202013067)
Supplement: Supplementary file 3 — Dataset EV1 [file EMMM-13-e13067-s007.xlsx]

## Sheet: Averages Graphs
				Control cells	Cystinotic cells	Control cells Cys	Cystinotic cells Cys	Control cells C1	Cystinotic cells C1	Control cells C2	Cystinotic cells C2	Control cells C3	Cystinotic cells C3	Control cells NAC	Cystinotic cells NAC	Control cells C1 + NAC	Cystinotic cells C1 + NAC
				EZ_Exp236_001	EZ_Exp236_004	EZ_Exp236_007	EZ_Exp236_010	EZ_Exp236_013	EZ_Exp236_016	EZ_Exp236_019	EZ_Exp236_022	EZ_Exp236_025	EZ_Exp236_028	EZ_Exp236_031	EZ_Exp236_034	EZ_Exp236_037	EZ_Exp236_040	QC_01	QC_04
				Control cells 1	Cystinotic cells 1	Control cells Cysteamine 1	Cystinotic cells Cysteamine 1	Control cells Compound 1 1	Cystinotic cells compound 1 1	Control cells Compound 2 1	Cystinotic cells Compound 2 1	Control cells Compound 3 1	Cystinotic cells Compound 3 1	Control cells NAC 1	Cystinotic cells NAC 1	Control cells Compound 1 + NAC 1	Cystinotic cells Compound 1 + NAC 1	QC	QC
			normalisation factor	0.874773	0.947347	1.0842	1.13487	0.852662	0.879317	0.896066	2.40666	1.12713	1.16424	0.89488	1.08813	0.875788	0.956019
Averages (normalised)	PHE	Amino Acids	norm. SUM	4.1266e+06	3.74326e+06	4.654e+06	4.04615e+06	4.0801e+06	3.83323e+06	4.07122e+06	3.61442e+06	4.8832e+06	4.39213e+06	4.0129e+06	3.54245e+06	3.74951e+06	3.62649e+06	0	0
	LEU	Amino Acids	norm. SUM	8.15059e+06	7.13872e+06	9.03355e+06	7.29301e+06	7.5542e+06	6.7265e+06	7.68107e+06	6.25666e+06	8.42016e+06	8.20203e+06	8.37565e+06	6.32294e+06	7.61684e+06	6.79999e+06	0	0
	ILE	Amino Acids	norm. SUM	1.16377e+07	8.5269e+06	1.20216e+07	9.13887e+06	1.09105e+07	8.07305e+06	1.09693e+07	7.57313e+06	2.03318e+07	1.02619e+07	9.37288e+06	7.94444e+06	9.41122e+06	8.41368e+06	0	0
	MET	Amino Acids	norm. SUM	2.67518e+06	2.13772e+06	2.81122e+06	2.15702e+06	2.42161e+06	2.04684e+06	2.46467e+06	1.86979e+06	3.19264e+06	2.41161e+06	2.57391e+06	1.8811e+06	2.26899e+06	1.97206e+06	0	0
	TRP	Amino Acids	norm. SUM	892512	755759	949432	766622	839647	734106	856492	648726	1.093e+06	882555	802590	666981	770864	712633	0	0
	VAL	Amino Acids	norm. SUM	7.75649e+06	7.31435e+06	4.87212e+06	4.4009e+06	5.59375e+06	5.24944e+06	6.90406e+06	6.56739e+06	7.27531e+06	7.53439e+06	5.39693e+06	5.4224e+06	6.37411e+06	6.73164e+06	0	0
	PRO	Amino Acids	norm. SUM	1.77138e+08	2.03141e+08	1.79352e+08	2.06348e+08	1.60999e+08	1.92014e+08	1.76776e+08	1.98932e+08	4.12173e+08	4.26632e+08	1.98529e+08	2.62537e+08	1.79378e+08	2.63793e+08	0	0
	TYR	Amino Acids	norm. SUM	4.58353e+06	3.96007e+06	5.16771e+06	4.15383e+06	4.40498e+06	3.82027e+06	4.017e+06	3.11526e+06	3.48451e+06	3.00121e+06	4.24824e+06	3.3226e+06	4.154e+06	3.6753e+06	0	0
	THR	Amino Acids	norm. SUM	6.62887e+06	4.77834e+06	6.74823e+06	4.9179e+06	5.89244e+06	5.12386e+06	6.18005e+06	4.08503e+06	6.1494e+06	4.9119e+06	4.42512e+06	3.40755e+06	4.65179e+06	3.95474e+06	0	0
	ALA	Amino Acids	norm. SUM	7.17824e+06	6.94683e+06	7.84108e+06	6.27721e+06	6.71516e+06	8.35397e+06	6.77913e+06	6.19497e+06	6.10224e+06	8.09842e+06	4.63385e+06	5.53433e+06	5.10053e+06	6.18151e+06	0	0
	GLN	Amino Acids	norm. SUM	4.71379e+07	3.50415e+07	5.26672e+07	3.80259e+07	4.36846e+07	4.13806e+07	4.93759e+07	3.56784e+07	5.09433e+07	4.12482e+07	3.54578e+07	2.89302e+07	3.66121e+07	3.33732e+07	0	0
	ASN	Amino Acids	norm. SUM	214180	108403	198838	77415.3	200809	161626	253825	104505	194613	98066.4	107948	42120.9	124785	63837.3	0	0
	b-ALA	Amino Acids	norm. SUM	6.00435e+06	1.06881e+07	6.18445e+06	1.16467e+07	7.91869e+06	1.18464e+07	6.61609e+06	1.10989e+07	7.08678e+06	1.1996e+07	5.98767e+06	9.2171e+06	6.65288e+06	1.09838e+07	0	0
	GLU	Amino Acids	norm. SUM	3.41908e+07	3.39507e+07	3.93052e+07	3.67925e+07	3.17216e+07	3.23845e+07	3.37611e+07	3.44808e+07	3.82129e+07	3.92528e+07	3.893e+07	3.95948e+07	3.4243e+07	3.66681e+07	0	0
	GLY	Amino Acids	norm. SUM	274851	133065	238752	108479	312438	160482	308014	151934	381595	207285	150808	81998	169222	79203.3	0	0
	HIS	Amino Acids	norm. SUM	7.42943e+06	6.57379e+06	8.20845e+06	6.45686e+06	6.86153e+06	5.88618e+06	7.2695e+06	6.04212e+06	8.92087e+06	7.46999e+06	7.05636e+06	5.99199e+06	6.59448e+06	5.85146e+06	0	0
	ASP	Amino Acids	norm. SUM	3.89693e+06	2.22178e+06	3.99397e+06	2.21112e+06	3.8222e+06	3.00046e+06	3.80146e+06	2.07015e+06	2.55746e+06	2.07693e+06	3.41663e+06	2.29605e+06	3.21971e+06	2.52991e+06	0	0
	SER	Amino Acids	norm. SUM	243023	320743	202306	295233	204311	372276	234946	287055	205634	291809	117111	196163	137040	229730	0	0
	LYS	Amino Acids	norm. SUM	702345	351381	945414	378333	703372	292529	587864	258532	802041	341235	1.03958e+06	383604	714061	324646	0	0
	ARG	Amino Acids	norm. SUM	6.74182e+06	3.9053e+06	8.94226e+06	4.14052e+06	7.16539e+06	3.38692e+06	6.17928e+06	3.28691e+06	8.28509e+06	4.35528e+06	1.02912e+07	4.88007e+06	7.3811e+06	3.95156e+06	0	0
	Pyruvate	Glycolysis	norm. SUM	213427	311120	209385	306406	203418	289676	186233	278145	92304.4	195529	167582	235551	212719	349504	0	0
	Lactate	Glycolysis	norm. SUM	1.54394e+07	1.93751e+07	1.66952e+07	2.21955e+07	1.82144e+07	1.79321e+07	1.47206e+07	1.92625e+07	2.73841e+07	2.64719e+07	1.89034e+07	2.1647e+07	2.06764e+07	2.53458e+07	0	0
	Glucose	Glycolysis	norm. SUM	1.80149e+06	1.86302e+06	1.62832e+06	1.6458e+06	1.5412e+06	1.23695e+06	1.68953e+06	1.70367e+06	2.16488e+06	1.96135e+06	2.13215e+06	1.65449e+06	1.84114e+06	1.79539e+06	0	0
	Dihydroxyacetone3P	Glycolysis	norm. SUM	256002	262772	490877	507364	269238	249087	187413	173332	317577	307225	257212	293459	242637	289246	0	0
	HexP	Glycolysis	norm. SUM	53604.2	36714.8	67927.2	52611.8	58118.8	33686.4	48608.8	24800.5	40259.5	37422.5	55256.8	40608.5	58015.1	36480.6	0	0
	Glyceraldehyde3P	Glycolysis	norm. SUM	352957	429274	466284	555280	346264	366037	292432	399418	551510	465674	466883	515147	466017	476817	0	0
	2P-glycerate	Glycolysis	norm. SUM	447845	499894	812438	877699	487848	499815	438415	332895	506843	522695	541806	546658	498220	518763	0	0
	G6P	Glycolysis	norm. SUM	61332.3	74671.5	62068.7	96998.1	66279.3	72018.5	59966.5	62246.6	86874.9	112146	66466.6	91077.3	65317.2	77442.1	0	0
	PEP	Glycolysis	norm. SUM	54214	58907.9	218005	297360	51337.8	65400.2	48916.8	34876.4	56183.9	62190.9	85881.4	100485	63423.8	80824.8	0	0
	Fructose16bisP	Glycolysis	norm. SUM	177697	152047	258198	252266	194466	144295	120457	96579.1	267408	187078	199059	188931	164208	155159	0	0
	AcetylCoA	TCA cycle	norm. SUM	29234.1	16846.7	43101.5	28310.1	30302.7	27348.3	33028.5	22227.9	45605.9	31560.5	36549.8	37854.4	47031.6	33940.5	0	0
	a-Ketoglutarate	TCA cycle	norm. SUM	4.1286e+06	1.24794e+07	3.63797e+06	1.32114e+07	3.41851e+06	8.07733e+06	4.00728e+06	9.98974e+06	1.99381e+06	7.395e+06	3.62949e+06	9.59822e+06	4.015e+06	1.02925e+07	0	0
	Succinate	TCA cycle	norm. SUM	334988	387622	302515	385853	310531	322067	311322	337919	315628	328050	328163	332850	317202	383099	0	0
	Malate	TCA cycle	norm. SUM	1.40496e+07	1.3851e+07	1.43376e+07	1.46645e+07	1.34876e+07	1.18856e+07	1.17969e+07	1.30308e+07	1.1246e+07	1.37459e+07	1.29121e+07	1.31189e+07	1.1964e+07	1.33216e+07	0	0
	cis-Aconitate	TCA cycle	norm. SUM	1.70635e+06	1.30877e+06	2.78805e+06	1.87008e+06	1.76251e+06	1.12822e+06	1.80504e+06	1.20404e+06	1.04847e+06	1.05211e+06	1.61658e+06	1.10245e+06	2.21076e+06	1.64184e+06	0	0
	Citrate	TCA cycle	norm. SUM	1.88754e+07	1.57831e+07	2.49534e+07	2.20028e+07	2.1139e+07	1.6175e+07	1.93368e+07	1.19674e+07	1.65147e+07	1.47519e+07	2.06939e+07	1.57848e+07	2.31529e+07	1.91262e+07	0	0
	Erythrose4P	PPP	norm. SUM	27904.7	34528.3	35410.7	42555.3	35809.2	33199.2	24953.2	27846.9	37420.9	36252.5	39792.7	43685.2	30878.2	39431.5	0	0
	Ribulose5P	PPP	norm. SUM	23322.2	35031.4	36073.4	42649.7	22395.4	24561	16411.6	29799.8	24456.2	27153.2	23548.5	32812.5	25331.5	41379.1	0	0
	Sedoheptulose7P	PPP	norm. SUM	5945.66	6151.29	4999.15	7608.5	5969.34	5652.79	4961.9	6919.58	17018.5	9901.23	6048.46	7484.68	6091.74	7776.59	0	0
	6P-gluconate	PPP	norm. SUM	9697.92	15629.5	9675.25	21418.4	9107.62	13666.3	10636.7	15830.6	11051.5	22426.8	9644.37	19971.6	13955.6	27620	0	0
	8-oxo-guanine	Oxidation	norm. SUM	35607	80971.2	31632.9	83582.1	38578.8	81884.7	36675.9	81393	38084.4	86402.2	32219.3	71044.1	34283.8	85014	0	0
	Ophthalmic acid	Oxidation	norm. SUM	89358.9	132480	12423	27316.7	14767.3	62259.4	102443	127525	82816.4	157707	1947.26	1782.09	2079.08	4338.06	0	0
	Glutathione	Oxidation	norm. SUM	5.57571e+06	2.39885e+06	9.3318e+06	7.25019e+06	1.07604e+07	6.50419e+06	4.98775e+06	1.35415e+06	6.76073e+06	2.05583e+06	9.74922e+06	6.10487e+06	9.34711e+06	6.63181e+06	0	0
	NAD+	Oxidation	norm. SUM	920146	1.05076e+06	828840	1.02275e+06	1.04579e+06	1.13748e+06	915834	1.15749e+06	936693	1.14313e+06	1.10969e+06	1.28383e+06	1.00715e+06	1.2573e+06	0	0
	NADH	Oxidation	norm. SUM	918672	1.05094e+06	828280	1.02285e+06	1.04622e+06	1.13699e+06	915704	1.15686e+06	936693	1.143e+06	1.10902e+06	1.28363e+06	1.00732e+06	1.25745e+06	0	0
	NADP+	Oxidation	norm. SUM	10073.7	8866.77	25211	20957.3	15017.2	15262.8	8690.79	3429.5	15073.4	9024.03	15681.3	16729.6	13187.6	16647.3	0	0
	NADPH	Oxidation	norm. SUM	50009.7	26646.6	34412.8	17726.1	51552.4	19230.1	51783.1	36631.9	38270.2	32062.6	39218.8	20605.8	52272.7	21738.1	0	0
	GSSG	Oxidation	norm. SUM	69162.6	18927	152489	93994.2	88795.1	118391	53513.9	11182.1	55584.2	26148.8	61471.1	130178	86621.1	141894	0	0
	Nicotinamide	Methylation	norm. SUM	193868	213458	194704	240196	120547	118779	163008	158433	188902	190623	153243	129192	160096	177700	0	0
	Betaine	Methylation	norm. SUM	5.26636e+07	4.34069e+06	4.62648e+07	4.69496e+06	5.63159e+07	4.402e+06	4.82971e+07	3.76455e+06	1.46685e+08	6.21746e+06	3.00276e+07	4.77691e+06	3.39229e+07	4.66572e+06	0	0
	S-Adenosyl-Homocysteine	Methylation	norm. SUM	155257	186799	188960	244253	154938	195418	145075	154357	190654	237874	167030	223709	162532	239731	0	0
	Cystine	Methylation	norm. SUM	9366.29	144201	44992.3	45439.6	31175.1	157738	5905.71	173680	12797.9	192017	106404	272840	77065.9	254485	0	0
	Cysteine	Methylation	norm. SUM	225.559	2353.92	513.655	445.753	408.619	4384.22	0	2458.81	0	3755.22	3648.21	8285.16	2160.94	9106.27	0	0
	S-Adenosyl-Methionine	Methylation	norm. SUM	21586.7	16797.3	21507.3	15812.8	27382.7	20849.1	20180.8	17845.1	17370.3	16815.4	22365.3	17928.3	21685.2	21793.6	0	0
	Choline	Methylation	norm. SUM	5.62672e+07	1.112e+08	4.21961e+07	8.86897e+07	5.47259e+07	9.91759e+07	5.14086e+07	9.31242e+07	4.28334e+07	8.36122e+07	4.01999e+07	6.98331e+07	4.69752e+07	1.06853e+08	0	0
	Cystathionine	Methylation	norm. SUM	4550.27	4396.04	9363.63	10293.8	10242.7	13837.4	4804.72	3026.77	2580.52	4434.31	9275.14	14194.1	11260.4	15002.6	0	0
	Folic acid	Methylation	norm. SUM	5422.03	8529.14	5146.28	5205.27	1686.24	1818.55	3443.67	6748.43	5367.27	6916.12	2651.27	3156.25	2677.41	6120.3	0	0
	Methylnicotinamide	Methylation	norm. SUM	3.44798e+08	3.63933e+08	4.79195e+08	5.45805e+08	3.92e+08	3.99904e+08	4.23546e+08	3.84555e+08	4.65388e+08	5.02654e+08	3.95484e+08	4.86347e+08	3.82097e+08	4.77655e+08	0	0
	Creatinine	Urea Cycle	norm. SUM	2.9397e+06	3.22087e+06	3.30293e+06	3.37157e+06	2.76037e+06	2.58035e+06	2.53677e+06	2.4417e+06	3.34263e+06	3.2978e+06	2.98115e+06	2.83765e+06	2.82669e+06	3.06261e+06	0	0
	Creatine	Urea Cycle	norm. SUM	1.27477e+07	8.49668e+07	5.93828e+06	1.80945e+07	4.96051e+07	2.32201e+08	9.01537e+06	7.21132e+07	2.03172e+07	1.08406e+08	1.30045e+07	1.08334e+08	8.78299e+06	8.89545e+07	0	0
	n-Acetylglutamate	Urea Cycle	norm. SUM	16775.1	7710.66	19405.3	6889.07	23695.1	11234.3	20291.8	6905.11	25970.2	8603.69	19884.5	9177.11	18955.6	8799.99	0	0
	Citrulline	Urea Cycle	norm. SUM	234525	159736	289932	184925	234433	162257	206897	124372	241567	149824	245205	158133	225802	148823	0	0
	Fumarate	Urea Cycle	norm. SUM	880657	840526	958935	963948	839940	712828	723618	794069	706886	803529	790281	796744	736826	835697	0	0
	Ornithine	Urea Cycle	norm. SUM	354958	282529	480327	316162	383099	229030	306667	211624	470800	252981	291423	203965	292858	209444	0	0
	16.0Palmitoyl-L-carnitine	Fatty Acids	norm. SUM	55024.3	41730.1	80120.5	74184.6	57087.7	45077.5	46060.3	25744.8	40349.4	29832.4	32251.1	26228.8	37033.2	34547.5	0	0
	18.0Stearoyl-L-carnitine	Fatty Acids	norm. SUM	40951.5	37712	49472.1	45690.9	53733.6	47837.9	37581	27397.9	33916.8	25699.7	41125.2	31993.8	35200.9	31694.5	0	0
	14.0Myristoyl-L-carnitine	Fatty Acids	norm. SUM	21491	12087.9	24489	21296.1	12897.2	8176.78	12236.8	2959.72	4663.15	4121.11	6348.93	5755.54	8707.49	6857.23	0	0
	18.1Oleoyl-L-carnitine	Fatty Acids	norm. SUM	45306.6	50678.8	50617.4	85072.4	43620.2	64237.2	30059.6	31555.2	26382.4	29595.3	28494.6	42745.4	29668.7	47865.6	0	0
	6.0Hexanoyl-L-carnitine	Fatty Acids	norm. SUM	20041.7	16664.3	15488.4	13710.1	13998.3	17037.5	14475.6	9777.05	11889.3	10728.8	17121.7	14637.1	14654.3	10789.6	0	0
	3-HydroxybutanoicAcid(BHBA)	Fatty Acids	norm. SUM	34248.3	25639.4	42913.5	26084.8	31982.9	22487.9	27839	26977.3	34458.4	19964	37195.6	18218.7	39745.1	21438.7	0	0
	4.0Butyryl-L-carnitine	Fatty Acids	norm. SUM	652427	448629	631237	332632	618047	337329	541829	320180	295493	250761	701719	264400	572096	243331	0	0
	3.0Propionyl-L-carnitine	Fatty Acids	norm. SUM	2.9532e+06	1.82417e+06	2.38099e+06	1.22909e+06	2.57194e+06	1.36737e+06	2.65445e+06	1.48326e+06	884961	899836	2.53284e+06	1.31381e+06	2.58159e+06	1.17129e+06	0	0
	Glycerol	Fatty Acids	norm. SUM	947274	824272	929688	983535	734304	792884	673407	867500	922864	878630	811152	869492	796538	721065	0	0
	2.0Acetyl-L-Carnitine	Fatty Acids	norm. SUM	1.27673e+07	3.75622e+06	1.46098e+07	5.08938e+06	1.42353e+07	5.05359e+06	8.99889e+06	2.47845e+06	1.672e+07	5.00689e+06	1.71129e+07	6.126e+06	1.24728e+07	3.96992e+06	0	0
	FAD(addH-1)	Fatty Acids	norm. SUM	30142.1	22229.9	45348	29208.6	42246.4	26016.2	35812	24120	52988.1	32151.1	38441.8	25874.7	39145.7	28317.9	0	0
	L-Carnitine	Fatty Acids	norm. SUM	4.98152e+07	3.27125e+07	3.67991e+07	3.19421e+07	3.35023e+07	3.02979e+07	5.4109e+07	3.2149e+07	2.38661e+07	1.83218e+07	3.75532e+07	3.24086e+07	4.23257e+07	3.60491e+07	0	0
	AcetylCoA	Fatty Acids	norm. SUM	29234.1	16846.7	43101.5	28310.1	30302.7	27348.3	33028.5	22227.9	45605.9	31560.5	36549.8	37854.4	47031.6	33940.5	0	0
	Glycerol-3P	Fatty Acids	norm. SUM	35662.9	113346	41022.6	101105	28313.1	92508.3	36382.9	170336	57094.3	134153	46137.7	176185	34404.5	123691	0	0
	Adenosine	Purines	norm. SUM	432096	1.42724e+06	929165	1.65873e+06	450851	858492	211590	673866	379673	695416	452796	1.20845e+06	287362	1.03464e+06	0	0
	Adenine	Purines	norm. SUM	84902.1	79480.8	93009.8	90202.5	102485	86392.7	80184.1	70182.6	96689.7	79933	105643	81565.4	91395.7	92452.1	0	0
	cAMP	Purines	norm. SUM	910.721	603.448	0	1186.79	644.221	1627.41	708.435	0	1052.33	0	798.934	1114.65	777.3	1742.3	0	0
	Hypoxanthine	Purines	norm. SUM	52835.7	194276	8364.24	65966.3	21284.7	159341	61700.6	335292	82992.2	316502	9199.85	113897	11128.4	175460	0	0
	Inosine	Purines	norm. SUM	25907.4	58962.4	35786.5	63650.1	18097.6	60741.5	12646.8	33690.3	31024	59291.5	19117.6	37318.3	17903.7	43187	0	0
	Guanosine	Purines	norm. SUM	4189.91	13144.7	2582.72	6941.17	3353.11	16790.8	1615.08	10482.9	4401.45	17024.1	2814.89	8232.91	3048.7	11047.1	0	0
	AMP	Purines	norm. SUM	55434.5	57903.4	57652.6	48032.5	67800.7	49208.2	52210.9	33906.2	86599.8	75827.1	62027.7	53643.8	55549.2	49380.6	0	0
	IMP	Purines	norm. SUM	4302.9	921.038	1561.74	5094.09	2893.39	1452.45	6537.03	1872.6	7050.91	4131.31	4637.95	3454.86	7838.76	4957.27	0	0
	GMP	Purines	norm. SUM	4471.67	6697.13	4902.61	6381	4151	5650.22	3387.65	2995.21	5279.06	6537.93	3760.47	4851.88	3844.07	5658.58	0	0
	Guanine	Purines	norm. SUM	0	0	0	0	0	0	0	0	0	0	0	0	0	0	0	0
	Thymidine	Pyrimidines	norm. SUM	8227.34	6094.28	8866.61	5404.67	5679.54	4216.99	6964.85	5422.09	11639.6	7443.97	6674.23	3434.66	8807.97	5970.64	0	0
	Orotate	Pyrimidines	norm. SUM	30811.3	8388.11	40841.3	8687.53	37298.3	5072.7	17701.6	3435.2	9899.64	4059.25	38787.9	11209.1	35833.9	10260.3	0	0
	Uracil	Pyrimidines	norm. SUM	14339.5	11869.2	17163.4	12904.3	13843.1	12292.9	7980.09	10282.5	11004	9783.73	15206.9	10952.8	12394.2	15113.6	0	0
	Uridine	Pyrimidines	norm. SUM	3970.03	4875.03	5639.96	7028.07	3108.5	7302.39	2126.49	3485.75	4854.73	6540.76	2480.08	2607.09	2098.09	2768.1	0	0
	Thymine(doublet)	Pyrimidines	norm. SUM	0	0	0	0	0	0	0	0	0	0	0	0	0	0	0	0
	Dihydroorotate	Pyrimidines	norm. SUM	22858.1	5864.53	31081.3	6536.77	23066.9	1964.88	13341.3	1180.93	5541.28	2356.83	17111.9	4575.3	28411.5	5816.7	0	0
	Cytosine	Pyrimidines	norm. SUM	0	0	0	0	0	0	0	0	0	0	0	0	0	0	0	0
	Cytidine	Pyrimidines	norm. SUM	24463.2	71056.3	27399.4	89573.1	27325.2	124423	15160.2	72378.8	42452.4	119098	29126.1	69914.8	22707.9	80233.8	0	0
	Deoxyuridine	Pyrimidines	norm. SUM	30236.2	9694.45	45451.5	38382.3	62629.1	36200.1	24518.3	4302.39	32362.1	5605.92	50716.4	28998.2	52022.1	36153.7	0	0
	UMP	Pyrimidines	norm. SUM	4685.21	7121.51	6064.17	6288.2	5525.06	6132.24	4115.17	2319.59	4871.55	8548.57	3540.06	4935.95	4971.94	4767.14	0	0
	CMP	Pyrimidines	norm. SUM	0	0	0	0	0	0	0	0	0	0	0	0	0	0	0	0
	N-Carbamoyl-aspartate	Pyrimidines	norm. SUM	35531.5	8485.35	38634.1	8994.18	39824.3	3998.12	23175.7	7863.16	5723.74	2293.55	25953.3	7204.09	43569.4	10772	0	0
	N-Ac-Glucosamine	Glucosamine	norm. SUM	25114.2	21590.6	27512.7	24237	25726.7	21625	21664.3	15870.7	30065.9	23145.2	30012.8	25838.2	26274.2	23463.2	0	0
	Glucosamine	Glucosamine	norm. SUM	12970.3	17281.1	12572.5	13067.7	11213.8	9888.68	12319.8	10536.9	14327.4	14324	15331.7	12617.5	12012.7	15869.9	0	0
	N-Ac-Glucosamine-6P	Glucosamine	norm. SUM	23823.3	32600.1	28248.7	41645.7	24547	31043	21927	27202.7	29584.5	44550.2	28426.3	45103	24703.5	35177.2	0	0
	Glucosamine-6P	Glucosamine	norm. SUM	33517.4	22722.3	39630.7	32498.3	45545	31644.4	32694.8	17320.6	41456.5	31057.3	32552.5	23350.4	33694.4	24205.5	0	0
	UDP-N-Ac-Glucosamine	Glucosamine	norm. SUM	1.42552e+06	1.26703e+06	1.673e+06	1.6329e+06	1.88943e+06	1.77838e+06	1.4262e+06	1.28081e+06	1.65886e+06	1.52604e+06	1.73461e+06	1.66625e+06	1.57411e+06	1.54847e+06	0	0
Stdevs (normalised)	PHE	Amino Acids	norm. SUM	155827	155834	386844	78415.2	593611	441985	48963.5	131784	207216	262819	584975	387294	73241.9	292763	0	0
	LEU	Amino Acids	norm. SUM	444627	355479	622872	220781	1.26839e+06	843713	219835	597736	467811	429112	1.25243e+06	719388	112027	520528	0	0
	ILE	Amino Acids	norm. SUM	839029	1.0909e+06	537085	78133.7	1.59357e+06	851295	642324	281569	719572	584922	1.34103e+06	827031	507280	514279	0	0
	MET	Amino Acids	norm. SUM	124082	224694	143676	34149.4	354384	180347	47850	138812	126703	152314	398802	159761	92035.8	112737	0	0
	TRP	Amino Acids	norm. SUM	27904.3	65362.6	43008.6	6295.18	121600	56026.3	20488.4	93502.2	34659.9	38897.9	115685	44353.7	20596.7	53479.5	0	0
	VAL	Amino Acids	norm. SUM	178132	594780	406994	134816	300542	578557	300397	555851	904998	897268	411605	319853	451504	703408	0	0
	PRO	Amino Acids	norm. SUM	3.19189e+06	1.08658e+07	1.57191e+07	1.12242e+07	2.13555e+07	8.82032e+06	2.16141e+06	3.39894e+07	1.74331e+07	3.67592e+07	2.09392e+07	1.0885e+07	4.14348e+06	9.41998e+06	0	0
	TYR	Amino Acids	norm. SUM	176784	295444	260363	100833	735142	351467	189855	317318	171385	93024.9	627920	255272	122092	229200	0	0
	THR	Amino Acids	norm. SUM	296685	425532	311412	126961	864936	502971	270828	657742	187531	114350	722108	392666	326604	266645	0	0
	ALA	Amino Acids	norm. SUM	284543	215718	458008	37964.1	931716	560524	105073	1.04016e+06	172662	370077	695379	341384	296792	490619	0	0
	GLN	Amino Acids	norm. SUM	2.62638e+06	1.42764e+06	4.75318e+06	658858	6.40702e+06	3.94658e+06	1.17632e+06	2.25827e+06	2.04926e+06	2.7384e+06	5.89577e+06	2.33129e+06	1.76117e+06	2.64009e+06	0	0
	ASN	Amino Acids	norm. SUM	9877.26	3015.32	22245	2646.53	28313.2	11838.4	6570.78	3727.68	7800.38	7085.35	18979.3	4594.51	3490.09	3884.32	0	0
	b-ALA	Amino Acids	norm. SUM	181918	697832	709354	930676	839045	1.07806e+06	141180	507816	120636	983528	699098	614922	577188	921555	0	0
	GLU	Amino Acids	norm. SUM	1.55864e+06	1.68425e+06	3.96871e+06	1.71503e+06	4.05029e+06	2.44474e+06	605945	1.64807e+06	352033	2.94302e+06	5.89344e+06	1.81371e+06	1.11438e+06	2.95409e+06	0	0
	GLY	Amino Acids	norm. SUM	15372.6	4581.96	22301.7	9911.17	43929.2	11846.9	12262.3	11801.5	6715.85	23508	15142.2	5380.77	11344.5	5352.85	0	0
	HIS	Amino Acids	norm. SUM	951526	769837	1.67314e+06	739935	466092	84459.7	776829	456199	1.27488e+06	1.45523e+06	501993	874225	581200	476916	0	0
	ASP	Amino Acids	norm. SUM	332480	167672	418628	159005	593130	262461	90168.7	346229	103588	117857	457874	172524	201768	250339	0	0
	SER	Amino Acids	norm. SUM	10486.5	8935.22	9545.84	6488.59	39832.3	35572.9	672.958	29203.1	11826.8	14071.1	14118.9	11165	10604.8	9843.65	0	0
	LYS	Amino Acids	norm. SUM	96382.1	87133.7	17616.7	40786.4	90388.8	35171.7	54631	23670.4	87315.3	23003.7	152338	55792.3	35899.1	18337.5	0	0
	ARG	Amino Acids	norm. SUM	590255	923049	472221	136973	1.01448e+06	381631	388707	161067	921377	374347	1.51484e+06	756669	313061	155864	0	0
	Pyruvate	Glycolysis	norm. SUM	23416.4	24731.4	12057	13436.6	36895	34721.4	15247	14324.6	10314.9	7054.28	25200.4	34551.6	17898.8	38954.7	0	0
	Lactate	Glycolysis	norm. SUM	409807	1.01609e+06	1.11013e+06	2.27209e+06	3.11162e+06	2.28214e+06	653013	1.74485e+06	2.68539e+06	304438	2.4628e+06	1.78747e+06	884946	1.28413e+06	0	0
	Glucose	Glycolysis	norm. SUM	392364	334189	67792	222580	256207	137001	112183	202357	283903	166935	209496	316169	72864.8	44600.5	0	0
	Dihydroxyacetone3P	Glycolysis	norm. SUM	17394.9	25302.6	97788.6	39355.7	36484.1	20078.4	9859.61	59097	38790.4	22770.8	28914.2	14094	15039.4	31806.1	0	0
	HexP	Glycolysis	norm. SUM	6192.14	3976.61	5638.34	3379.41	10602.2	4237.55	2440.66	2914.05	2316.76	2854.48	9461.92	4709.5	2743.75	5175.85	0	0
	Glyceraldehyde3P	Glycolysis	norm. SUM	55970.3	39016.2	36937.7	24621.9	57864.6	10452.4	13671.9	42947.6	4291.92	17160.4	64626.7	25413.6	13906.7	46813.5	0	0
	2P-glycerate	Glycolysis	norm. SUM	68346.9	49451.2	113303	32472.2	138912	132397	43938.3	147623	80744.6	50754.4	148607	82378.9	47965.7	96740.4	0	0
	G6P	Glycolysis	norm. SUM	9529.33	9560.49	5797.22	3341	10813.9	4528.59	2009.4	8118.14	2957.78	5229.68	9426.52	3860.87	3326.2	7517.32	0	0
	PEP	Glycolysis	norm. SUM	11358.1	10254.6	58544.9	48775.4	16270.2	52691.5	9693.35	25458.8	21304	27350.6	54110.9	47646.5	7531.04	32473.2	0	0
	Fructose16bisP	Glycolysis	norm. SUM	22171.5	13655.9	39310.6	34607.9	33522.4	28206.4	20958.4	15241	24780.4	23757.7	35309.3	18938.5	21242.5	25014	0	0
	AcetylCoA	TCA cycle	norm. SUM	4899.59	9942.72	2217.1	11522.2	13578.4	10874.5	7524.72	1727.69	267.878	2035.62	21478.9	6408.05	2609.66	11372.8	0	0
	a-Ketoglutarate	TCA cycle	norm. SUM	217186	696482	456478	720366	349999	552601	364653	1.82999e+06	15018.1	596352	497365	484470	147338	748902	0	0
	Succinate	TCA cycle	norm. SUM	31449	52462.2	21748.1	51253.2	26110.2	20433.8	19677.4	26262.6	18454.2	56917.3	48732	64670	24048.3	52928.5	0	0
	Malate	TCA cycle	norm. SUM	508921	500917	1.72624e+06	1.14263e+06	800228	425032	102580	1.6279e+06	234054	1.3653e+06	1.55811e+06	865879	650380	1.24564e+06	0	0
	cis-Aconitate	TCA cycle	norm. SUM	82897.7	180405	281675	108166	354694	145867	135211	199777	65835.7	94197.6	199312	54630.9	134694	128475	0	0
	Citrate	TCA cycle	norm. SUM	1.85684e+06	1.37066e+06	3.78468e+06	2.03742e+06	4.06937e+06	2.99846e+06	2.12338e+06	6.75353e+06	1.24669e+06	1.06294e+06	3.22083e+06	1.96412e+06	2.09912e+06	2.5786e+06	0	0
	Erythrose4P	PPP	norm. SUM	10238.5	1453.81	1389.59	3802.76	6432.03	1300.86	2345.55	5571.6	2212.06	5820.09	1589.04	8101.6	3314.13	6936.95	0	0
	Ribulose5P	PPP	norm. SUM	2581.41	4380.18	3325.41	4419.07	3994.61	2650.82	1285.14	1479.14	1475.35	1740.79	6337.01	3668.39	1026.02	3838.16	0	0
	Sedoheptulose7P	PPP	norm. SUM	1052.5	1493.87	376.61	1003.76	1517.36	696.637	901.817	2221.15	709.431	2138.36	1205.85	639.717	113.3	331.093	0	0
	6P-gluconate	PPP	norm. SUM	1185.6	1439.11	1393.65	2778.3	600.241	3099.87	2181.6	7744.42	1457.7	1330.13	398.898	2496.52	385.547	784.495	0	0
	8-oxo-guanine	Oxidation	norm. SUM	1643.8	5458.41	1191.96	676.786	4234.77	6479.48	654.273	7396.05	1763.39	6144.02	3698.26	7323.88	3281.82	6189.09	0	0
	Ophthalmic acid	Oxidation	norm. SUM	14593.4	4583.57	624.236	2437.77	2794.28	10421.4	9681.18	28521.2	8088.7	6822.46	154.154	626.644	846.337	505.002	0	0
	Glutathione	Oxidation	norm. SUM	719948	145938	1.58186e+06	365095	1.33331e+06	392662	543889	262979	16855.4	169391	1.68465e+06	427633	409419	888993	0	0
	NAD+	Oxidation	norm. SUM	96828.1	72364.3	72433.1	27754.2	127039	80487.5	5518.17	85672.7	34478.4	108142	169785	76816.6	53236.5	81008.4	0	0
	NADH	Oxidation	norm. SUM	95486.2	72673.4	72706.3	27575.8	126626	80619	5347.5	85817.1	34478.4	108201	169408	77086	53157.5	80882.3	0	0
	NADP+	Oxidation	norm. SUM	1011.41	840.35	2106.57	1126.81	3476.05	3102.27	1458.33	1812.43	2835.81	1158.36	5160.93	1401.86	2860.24	4853.13	0	0
	NADPH	Oxidation	norm. SUM	5394.67	12798.9	4222.91	2387.84	10598.2	10356.7	1731.57	6030.03	1014.52	4575.46	18905.9	1805.6	7241.08	3025.66	0	0
	GSSG	Oxidation	norm. SUM	50762.7	1064.56	107205	821.453	24209.9	43144	38602.1	987.804	12789.8	6538.61	10537	23953.8	27646.5	7821.49	0	0
	Nicotinamide	Methylation	norm. SUM	43946	48481.5	35178.1	21839.8	32202.8	67023.7	27663.5	3034.55	59054.3	17530.9	70596.4	38386.8	34118.1	20042.5	0	0
	Betaine	Methylation	norm. SUM	2.07614e+06	231874	3.22801e+06	333241	1.06302e+07	278965	2.41792e+06	470213	3.91483e+06	369042	4.29061e+06	434884	2.24637e+06	141815	0	0
	S-Adenosyl-Homocysteine	Methylation	norm. SUM	17444.6	7841	12304.3	16007.2	20475.9	12759.6	14522.4	64290.9	4624.49	8820.56	25880.9	11252.4	6175.6	24701.3	0	0
	Cystine	Methylation	norm. SUM	4801.44	17761.4	15139.3	11924.4	13209.2	16817.5	1686.06	44759	6684.23	55773.8	9412.36	34076.5	14930.2	27649.4	0	0
	Cysteine	Methylation	norm. SUM	245.298	485.022	481.432	387.637	165.305	1395.15	0	604.661	0	174.396	371.059	986.395	754.348	494.843	0	0
	S-Adenosyl-Methionine	Methylation	norm. SUM	2273.65	1438.64	4915.55	2882.59	803.842	4592.06	1566.18	556.715	2141.4	3326.37	1235.03	1927.5	1659.67	3497.04	0	0
	Choline	Methylation	norm. SUM	4.72723e+06	2.62938e+06	4.14598e+06	5.3852e+06	6.80079e+06	1.35373e+07	643793	2.7997e+07	774136	6.18804e+06	5.03543e+06	4.95499e+06	1.54744e+06	1.12067e+07	0	0
	Cystathionine	Methylation	norm. SUM	1220.56	382.047	388.115	466.426	938.074	1343.35	625.106	224.473	178.875	466.099	1595.05	303.485	452.653	2029.76	0	0
	Folic acid	Methylation	norm. SUM	1930.8	2302.59	945.979	1705.87	874.008	1306.32	1529.94	3223.98	2185	709.907	626.174	1477.11	1566.04	1959.89	0	0
	Methylnicotinamide	Methylation	norm. SUM	8.37001e+06	1.0933e+07	3.62516e+07	3.55292e+07	5.17568e+07	2.51873e+07	7.62209e+06	2.60029e+07	1.1542e+07	4.50094e+07	4.55073e+07	1.56211e+07	1.33797e+07	3.88766e+07	0	0
	Creatinine	Urea Cycle	norm. SUM	263766	361747	194459	158423	367144	266368	64181.1	439689	258600	233773	337329	378421	82057.6	211951	0	0
	Creatine	Urea Cycle	norm. SUM	471444	1.91612e+06	503971	1.21113e+06	5.26983e+06	1.5609e+07	320825	1.96467e+07	1.0265e+06	5.96229e+06	1.84071e+06	7.5334e+06	187834	5.41181e+06	0	0
	n-Acetylglutamate	Urea Cycle	norm. SUM	1846.48	347.889	1425.8	2461.68	1621.83	1167.23	3043.39	2005.44	1668.51	1204.53	6290.61	1184.1	3161.5	2553.82	0	0
	Citrulline	Urea Cycle	norm. SUM	17175.3	11310.4	40169.9	3204.74	31745.7	20570.2	8195.15	39999.2	23022.4	12251.9	36760.4	583.498	9359.05	3411.94	0	0
	Fumarate	Urea Cycle	norm. SUM	37780.8	35768.9	89329.9	63030.8	81618.8	46149.5	10259	83587.4	5566.01	45824.6	124640	46349.8	26253.7	67436.3	0	0
	Ornithine	Urea Cycle	norm. SUM	30625.2	57689.2	36176.4	26065.8	54225.3	32221.3	23154.6	18346.9	72673.9	19830.6	28100	21284.1	12002.3	5281.88	0	0
	16.0Palmitoyl-L-carnitine	Fatty Acids	norm. SUM	1910.17	5307.23	8610.2	14344.1	7330.06	5591.4	5410.58	2644.19	1436.04	972.718	8359.55	1904.35	2007.65	3152.74	0	0
	18.0Stearoyl-L-carnitine	Fatty Acids	norm. SUM	7694.3	720.639	4024.69	3533.12	8660.59	6244.68	3158.1	4146.27	1553.84	348.934	7957.64	6420.88	703.417	2719.67	0	0
	14.0Myristoyl-L-carnitine	Fatty Acids	norm. SUM	748.96	3258.26	2030.26	3531.07	3268.79	1614.62	1483.43	1110.61	1308.8	2002.64	1847.63	1413.17	775.062	1113.22	0	0
	18.1Oleoyl-L-carnitine	Fatty Acids	norm. SUM	1934.08	2839.94	8103.14	6689.62	6137.88	7501.96	1484.15	634.157	265.336	3281.99	4247.66	3823.79	1097.54	7482.47	0	0
	6.0Hexanoyl-L-carnitine	Fatty Acids	norm. SUM	1684.01	1259.72	1884.65	1697.94	3448.66	3219.85	2085.15	1564.02	978.548	1418.09	3527.44	1127.84	928.641	1474.63	0	0
	3-HydroxybutanoicAcid(BHBA)	Fatty Acids	norm. SUM	3177.08	4995.87	4909.82	2733.01	8198.69	4763.05	2400.46	3282.01	11995.5	5045.66	5063.95	2930.69	2565.72	4744.11	0	0
	4.0Butyryl-L-carnitine	Fatty Acids	norm. SUM	43811.3	27879.8	41961.1	8235.8	88756.9	40179.2	12020.9	39521.3	6509.38	23283.3	102170	35594.8	20667.8	22864	0	0
	3.0Propionyl-L-carnitine	Fatty Acids	norm. SUM	173893	56771.2	142788	33903.7	420915	106867	95333.6	199643	33492.5	89250.2	371403	113333	145048	103961	0	0
	Glycerol	Fatty Acids	norm. SUM	190273	116291	185710	91552.6	162269	188760	99826.6	99134.2	100478	41967.8	30825.1	89574.9	175675	130098	0	0
	2.0Acetyl-L-Carnitine	Fatty Acids	norm. SUM	413698	287152	1.46029e+06	280014	2.24025e+06	296266	174502	275398	467159	491927	2.39613e+06	543006	400440	339038	0	0
	FAD(addH-1)	Fatty Acids	norm. SUM	8197.39	4120.04	1266.72	5792.13	10284.1	4689.75	2199.58	2506.13	2104.68	2453.89	9862.25	3316.53	4600.44	5865.95	0	0
	L-Carnitine	Fatty Acids	norm. SUM	4.39539e+06	1.52414e+06	3.22985e+06	1.99911e+06	4.84126e+06	2.57144e+06	2.62032e+06	2.40117e+06	1.16226e+06	1.56044e+06	5.37272e+06	1.71951e+06	2.63957e+06	1.18444e+06	0	0
	AcetylCoA	Fatty Acids	norm. SUM	4899.59	9942.72	2217.1	11522.2	13578.4	10874.5	7524.72	1727.69	267.878	2035.62	21478.9	6408.05	2609.66	11372.8	0	0
	Glycerol-3P	Fatty Acids	norm. SUM	2735.38	3344.32	4160.73	6550.88	3752.66	5919	1153.18	27778.9	4345.52	26581.1	9046.46	24322.9	317.674	13676.7	0	0
	Adenosine	Purines	norm. SUM	20408.2	139887	68334.1	132166	118165	89177	12110.8	197842	88278.9	126238	176301	365023	29106.6	279643	0	0
	Adenine	Purines	norm. SUM	20006.5	20320.3	35815.8	17634	47934.8	34437.6	38262	25495	20704.5	23204.7	35796.5	29081.4	33691.4	33169.3	0	0
	cAMP	Purines	norm. SUM	698.14	524.894	0	1032.88	575.301	207.306	744.552	0	913.227	0	703.178	360.24	673.241	984.711	0	0
	Hypoxanthine	Purines	norm. SUM	9571.09	25843.7	848.367	8212.48	1047.79	20830.3	2975.08	14950	15341.4	57552.7	4394.58	39399.3	838.893	27518.8	0	0
	Inosine	Purines	norm. SUM	1314.7	8193.29	2975.47	6160.22	1825.67	6704.26	982.411	8316.55	5053.43	1626.22	3157.6	2856.01	1121.09	6754.94	0	0
	Guanosine	Purines	norm. SUM	426.622	931.941	304.124	1560.29	1870.23	3898.94	557.164	1582.21	2534.76	875.8	1389.99	2062.51	651.488	2278.27	0	0
	AMP	Purines	norm. SUM	17191.7	12208.7	6912.05	8254.5	11059.9	8148.33	3312.33	7025.56	5330.78	16058	4823.87	2958.77	2930.38	6054.78	0	0
	IMP	Purines	norm. SUM	1002.01	808.619	658.217	502.822	1110.16	806.593	612.366	1686.69	584.044	1591.55	2041.3	1068.08	1519.69	1430.49	0	0
	GMP	Purines	norm. SUM	347.038	1219.13	755.854	1003.29	473.697	343.166	498.682	1671.03	1638.94	1050.83	768.367	816.783	889.685	2036.83	0	0
	Guanine	Purines	norm. SUM	0	0	0	0	0	0	0	0	0	0	0	0	0	0	0	0
	Thymidine	Pyrimidines	norm. SUM	2842.34	1927.22	862.352	1285.97	1370.67	345.073	1100.16	1235.74	1223.87	796.161	549.094	621.596	1725.62	447.988	0	0
	Orotate	Pyrimidines	norm. SUM	2349.07	1289.64	3201.33	1394.13	8567.48	917.684	1102.02	467.493	369.183	835.362	3022.45	2775.46	1535.24	848.161	0	0
	Uracil	Pyrimidines	norm. SUM	2986.32	3567.34	454.354	1142.99	4192.88	2876.67	180.543	3439.74	2831.68	1510.62	1862.15	875.785	1227.31	7408.57	0	0
	Uridine	Pyrimidines	norm. SUM	386.806	316.062	137.067	377.42	1011.25	2052.16	649.498	1612.23	801.833	1022.08	573.721	818.748	287.481	1432.48	0	0
	Thymine(doublet)	Pyrimidines	norm. SUM	0	0	0	0	0	0	0	0	0	0	0	0	0	0	0	0
	Dihydroorotate	Pyrimidines	norm. SUM	1211.23	903.725	1567.13	1870.67	4119.43	282.708	710.024	1159.54	760.763	1273.04	2633.95	1546.72	1817.74	1091.68	0	0
	Cytosine	Pyrimidines	norm. SUM	0	0	0	0	0	0	0	0	0	0	0	0	0	0	0	0
	Cytidine	Pyrimidines	norm. SUM	553.783	2460	2629.2	9433.32	3868.32	9648.55	1010.4	8792.92	1414.29	9463.67	4274.16	1423.99	1885.23	8389.31	0	0
	Deoxyuridine	Pyrimidines	norm. SUM	5098.99	4044.09	12988.1	5491.15	7077.7	1101.59	6712.33	2278.3	3184.18	3494.29	8307.79	9143.48	1540.86	9357.11	0	0
	UMP	Pyrimidines	norm. SUM	1692.72	2104.57	713.127	676.936	276.01	899.026	531.785	1330.48	741.241	1350.47	748.621	871.697	1010.11	354.535	0	0
	CMP	Pyrimidines	norm. SUM	0	0	0	0	0	0	0	0	0	0	0	0	0	0	0	0
	N-Carbamoyl-aspartate	Pyrimidines	norm. SUM	5343.18	1732.46	1271.11	770.615	3127.57	1348.18	1713.3	4860.02	985.158	457.237	1793.45	466.984	4688.15	1380.33	0	0
	N-Ac-Glucosamine	Glucosamine	norm. SUM	2286.53	1357.62	1407.5	868.432	3377.6	1242.63	1044.63	6095.85	192.414	1589.74	2425.78	3316.57	2292.71	1614.23	0	0
	Glucosamine	Glucosamine	norm. SUM	1290.99	3958.85	1865.62	1529.5	2527.51	942.641	1940.5	4129.61	2467.64	2086.67	3049.54	3484.45	961.783	1846.19	0	0
	N-Ac-Glucosamine-6P	Glucosamine	norm. SUM	2541.82	575.688	3382.27	1901.56	3918.82	3443.86	1999.65	3830.05	3330.73	3949.89	6923.55	1998.14	1361.45	3742.88	0	0
	Glucosamine-6P	Glucosamine	norm. SUM	2443.02	1228.11	6356.22	2053.26	5155.95	2752.61	4045.22	8891.79	72.4424	2035.75	6407.81	1468.12	1746.03	3338.38	0	0
	UDP-N-Ac-Glucosamine	Glucosamine	norm. SUM	80271.2	70311.3	149965	14104.1	259363	135940	18020.1	177890	63550.4	89119.8	264773	69831.6	18782.5	132555	0	0

## Sheet: Averages Overview
				Control cells	Cystinotic cells	Control cells Cys	Cystinotic cells Cys	Control cells C1	Cystinotic cells C1	Control cells C2	Cystinotic cells C2	Control cells C3	Cystinotic cells C3	Control cells NAC	Cystinotic cells NAC	Control cells C1 + NAC	Cystinotic cells C1 + NAC
				EZ_Exp236_001	EZ_Exp236_004	EZ_Exp236_007	EZ_Exp236_010	EZ_Exp236_013	EZ_Exp236_016	EZ_Exp236_019	EZ_Exp236_022	EZ_Exp236_025	EZ_Exp236_028	EZ_Exp236_031	EZ_Exp236_034	EZ_Exp236_037	EZ_Exp236_040	QC_01	QC_04
				Control cells 1	Cystinotic cells 1	Control cells Cysteamine 1	Cystinotic cells Cysteamine 1	Control cells Compound 1 1	Cystinotic cells compound 1 1	Control cells Compound 2 1	Cystinotic cells Compound 2 1	Control cells Compound 3 1	Cystinotic cells Compound 3 1	Control cells NAC 1	Cystinotic cells NAC 1	Control cells Compound 1 + NAC 1	Cystinotic cells Compound 1 + NAC 1	QC	QC
			normalisation factor	0.874773	0.947347	1.0842	1.13487	0.852662	0.879317	0.896066	2.40666	1.12713	1.16424	0.89488	1.08813	0.875788	0.956019
Averages (normalised)	PHE	Amino Acids	norm. SUM	4.1266e+06	3.74326e+06	4.654e+06	4.04615e+06	4.0801e+06	3.83323e+06	4.07122e+06	3.61442e+06	4.8832e+06	4.39213e+06	4.0129e+06	3.54245e+06	3.74951e+06	3.62649e+06	0	0
	LEU	Amino Acids	norm. SUM	8.15059e+06	7.13872e+06	9.03355e+06	7.29301e+06	7.5542e+06	6.7265e+06	7.68107e+06	6.25666e+06	8.42016e+06	8.20203e+06	8.37565e+06	6.32294e+06	7.61684e+06	6.79999e+06	0	0
	ILE	Amino Acids	norm. SUM	1.16377e+07	8.5269e+06	1.20216e+07	9.13887e+06	1.09105e+07	8.07305e+06	1.09693e+07	7.57313e+06	2.03318e+07	1.02619e+07	9.37288e+06	7.94444e+06	9.41122e+06	8.41368e+06	0	0
	MET	Amino Acids	norm. SUM	2.67518e+06	2.13772e+06	2.81122e+06	2.15702e+06	2.42161e+06	2.04684e+06	2.46467e+06	1.86979e+06	3.19264e+06	2.41161e+06	2.57391e+06	1.8811e+06	2.26899e+06	1.97206e+06	0	0
	TRP	Amino Acids	norm. SUM	892512	755759	949432	766622	839647	734106	856492	648726	1.093e+06	882555	802590	666981	770864	712633	0	0
	VAL	Amino Acids	norm. SUM	7.75649e+06	7.31435e+06	4.87212e+06	4.4009e+06	5.59375e+06	5.24944e+06	6.90406e+06	6.56739e+06	7.27531e+06	7.53439e+06	5.39693e+06	5.4224e+06	6.37411e+06	6.73164e+06	0	0
	PRO	Amino Acids	norm. SUM	1.77138e+08	2.03141e+08	1.79352e+08	2.06348e+08	1.60999e+08	1.92014e+08	1.76776e+08	1.98932e+08	4.12173e+08	4.26632e+08	1.98529e+08	2.62537e+08	1.79378e+08	2.63793e+08	0	0
	TYR	Amino Acids	norm. SUM	4.58353e+06	3.96007e+06	5.16771e+06	4.15383e+06	4.40498e+06	3.82027e+06	4.017e+06	3.11526e+06	3.48451e+06	3.00121e+06	4.24824e+06	3.3226e+06	4.154e+06	3.6753e+06	0	0
	THR	Amino Acids	norm. SUM	6.62887e+06	4.77834e+06	6.74823e+06	4.9179e+06	5.89244e+06	5.12386e+06	6.18005e+06	4.08503e+06	6.1494e+06	4.9119e+06	4.42512e+06	3.40755e+06	4.65179e+06	3.95474e+06	0	0
	ALA	Amino Acids	norm. SUM	7.17824e+06	6.94683e+06	7.84108e+06	6.27721e+06	6.71516e+06	8.35397e+06	6.77913e+06	6.19497e+06	6.10224e+06	8.09842e+06	4.63385e+06	5.53433e+06	5.10053e+06	6.18151e+06	0	0
	GLN	Amino Acids	norm. SUM	4.71379e+07	3.50415e+07	5.26672e+07	3.80259e+07	4.36846e+07	4.13806e+07	4.93759e+07	3.56784e+07	5.09433e+07	4.12482e+07	3.54578e+07	2.89302e+07	3.66121e+07	3.33732e+07	0	0
	ASN	Amino Acids	norm. SUM	214180	108403	198838	77415.3	200809	161626	253825	104505	194613	98066.4	107948	42120.9	124785	63837.3	0	0
	b-ALA	Amino Acids	norm. SUM	6.00435e+06	1.06881e+07	6.18445e+06	1.16467e+07	7.91869e+06	1.18464e+07	6.61609e+06	1.10989e+07	7.08678e+06	1.1996e+07	5.98767e+06	9.2171e+06	6.65288e+06	1.09838e+07	0	0
	GLU	Amino Acids	norm. SUM	3.41908e+07	3.39507e+07	3.93052e+07	3.67925e+07	3.17216e+07	3.23845e+07	3.37611e+07	3.44808e+07	3.82129e+07	3.92528e+07	3.893e+07	3.95948e+07	3.4243e+07	3.66681e+07	0	0
	GLY	Amino Acids	norm. SUM	274851	133065	238752	108479	312438	160482	308014	151934	381595	207285	150808	81998	169222	79203.3	0	0
	HIS	Amino Acids	norm. SUM	7.42943e+06	6.57379e+06	8.20845e+06	6.45686e+06	6.86153e+06	5.88618e+06	7.2695e+06	6.04212e+06	8.92087e+06	7.46999e+06	7.05636e+06	5.99199e+06	6.59448e+06	5.85146e+06	0	0
	ASP	Amino Acids	norm. SUM	3.89693e+06	2.22178e+06	3.99397e+06	2.21112e+06	3.8222e+06	3.00046e+06	3.80146e+06	2.07015e+06	2.55746e+06	2.07693e+06	3.41663e+06	2.29605e+06	3.21971e+06	2.52991e+06	0	0
	SER	Amino Acids	norm. SUM	243023	320743	202306	295233	204311	372276	234946	287055	205634	291809	117111	196163	137040	229730	0	0
	LYS	Amino Acids	norm. SUM	702345	351381	945414	378333	703372	292529	587864	258532	802041	341235	1.03958e+06	383604	714061	324646	0	0
	ARG	Amino Acids	norm. SUM	6.74182e+06	3.9053e+06	8.94226e+06	4.14052e+06	7.16539e+06	3.38692e+06	6.17928e+06	3.28691e+06	8.28509e+06	4.35528e+06	1.02912e+07	4.88007e+06	7.3811e+06	3.95156e+06	0	0
	Pyruvate	Glycolysis	norm. SUM	213427	311120	209385	306406	203418	289676	186233	278145	92304.4	195529	167582	235551	212719	349504	0	0
	Lactate	Glycolysis	norm. SUM	1.54394e+07	1.93751e+07	1.66952e+07	2.21955e+07	1.82144e+07	1.79321e+07	1.47206e+07	1.92625e+07	2.73841e+07	2.64719e+07	1.89034e+07	2.1647e+07	2.06764e+07	2.53458e+07	0	0
	Glucose	Glycolysis	norm. SUM	1.80149e+06	1.86302e+06	1.62832e+06	1.6458e+06	1.5412e+06	1.23695e+06	1.68953e+06	1.70367e+06	2.16488e+06	1.96135e+06	2.13215e+06	1.65449e+06	1.84114e+06	1.79539e+06	0	0
	Dihydroxyacetone3P	Glycolysis	norm. SUM	256002	262772	490877	507364	269238	249087	187413	173332	317577	307225	257212	293459	242637	289246	0	0
	HexP	Glycolysis	norm. SUM	53604.2	36714.8	67927.2	52611.8	58118.8	33686.4	48608.8	24800.5	40259.5	37422.5	55256.8	40608.5	58015.1	36480.6	0	0
	Glyceraldehyde3P	Glycolysis	norm. SUM	352957	429274	466284	555280	346264	366037	292432	399418	551510	465674	466883	515147	466017	476817	0	0
	2P-glycerate	Glycolysis	norm. SUM	447845	499894	812438	877699	487848	499815	438415	332895	506843	522695	541806	546658	498220	518763	0	0
	G6P	Glycolysis	norm. SUM	61332.3	74671.5	62068.7	96998.1	66279.3	72018.5	59966.5	62246.6	86874.9	112146	66466.6	91077.3	65317.2	77442.1	0	0
	PEP	Glycolysis	norm. SUM	54214	58907.9	218005	297360	51337.8	65400.2	48916.8	34876.4	56183.9	62190.9	85881.4	100485	63423.8	80824.8	0	0
	Fructose16bisP	Glycolysis	norm. SUM	177697	152047	258198	252266	194466	144295	120457	96579.1	267408	187078	199059	188931	164208	155159	0	0
	AcetylCoA	TCA cycle	norm. SUM	29234.1	16846.7	43101.5	28310.1	30302.7	27348.3	33028.5	22227.9	45605.9	31560.5	36549.8	37854.4	47031.6	33940.5	0	0
	a-Ketoglutarate	TCA cycle	norm. SUM	4.1286e+06	1.24794e+07	3.63797e+06	1.32114e+07	3.41851e+06	8.07733e+06	4.00728e+06	9.98974e+06	1.99381e+06	7.395e+06	3.62949e+06	9.59822e+06	4.015e+06	1.02925e+07	0	0
	Succinate	TCA cycle	norm. SUM	334988	387622	302515	385853	310531	322067	311322	337919	315628	328050	328163	332850	317202	383099	0	0
	Malate	TCA cycle	norm. SUM	1.40496e+07	1.3851e+07	1.43376e+07	1.46645e+07	1.34876e+07	1.18856e+07	1.17969e+07	1.30308e+07	1.1246e+07	1.37459e+07	1.29121e+07	1.31189e+07	1.1964e+07	1.33216e+07	0	0
	cis-Aconitate	TCA cycle	norm. SUM	1.70635e+06	1.30877e+06	2.78805e+06	1.87008e+06	1.76251e+06	1.12822e+06	1.80504e+06	1.20404e+06	1.04847e+06	1.05211e+06	1.61658e+06	1.10245e+06	2.21076e+06	1.64184e+06	0	0
	Citrate	TCA cycle	norm. SUM	1.88754e+07	1.57831e+07	2.49534e+07	2.20028e+07	2.1139e+07	1.6175e+07	1.93368e+07	1.19674e+07	1.65147e+07	1.47519e+07	2.06939e+07	1.57848e+07	2.31529e+07	1.91262e+07	0	0
	Erythrose4P	PPP	norm. SUM	27904.7	34528.3	35410.7	42555.3	35809.2	33199.2	24953.2	27846.9	37420.9	36252.5	39792.7	43685.2	30878.2	39431.5	0	0
	Ribulose5P	PPP	norm. SUM	23322.2	35031.4	36073.4	42649.7	22395.4	24561	16411.6	29799.8	24456.2	27153.2	23548.5	32812.5	25331.5	41379.1	0	0
	Sedoheptulose7P	PPP	norm. SUM	5945.66	6151.29	4999.15	7608.5	5969.34	5652.79	4961.9	6919.58	17018.5	9901.23	6048.46	7484.68	6091.74	7776.59	0	0
	6P-gluconate	PPP	norm. SUM	9697.92	15629.5	9675.25	21418.4	9107.62	13666.3	10636.7	15830.6	11051.5	22426.8	9644.37	19971.6	13955.6	27620	0	0
	8-oxo-guanine	Oxidation	norm. SUM	35607	80971.2	31632.9	83582.1	38578.8	81884.7	36675.9	81393	38084.4	86402.2	32219.3	71044.1	34283.8	85014	0	0
	Ophthalmic acid	Oxidation	norm. SUM	89358.9	132480	12423	27316.7	14767.3	62259.4	102443	127525	82816.4	157707	1947.26	1782.09	2079.08	4338.06	0	0
	Glutathione	Oxidation	norm. SUM	5.57571e+06	2.39885e+06	9.3318e+06	7.25019e+06	1.07604e+07	6.50419e+06	4.98775e+06	1.35415e+06	6.76073e+06	2.05583e+06	9.74922e+06	6.10487e+06	9.34711e+06	6.63181e+06	0	0
	NAD+	Oxidation	norm. SUM	920146	1.05076e+06	828840	1.02275e+06	1.04579e+06	1.13748e+06	915834	1.15749e+06	936693	1.14313e+06	1.10969e+06	1.28383e+06	1.00715e+06	1.2573e+06	0	0
	NADH	Oxidation	norm. SUM	918672	1.05094e+06	828280	1.02285e+06	1.04622e+06	1.13699e+06	915704	1.15686e+06	936693	1.143e+06	1.10902e+06	1.28363e+06	1.00732e+06	1.25745e+06	0	0
	NADP+	Oxidation	norm. SUM	10073.7	8866.77	25211	20957.3	15017.2	15262.8	8690.79	3429.5	15073.4	9024.03	15681.3	16729.6	13187.6	16647.3	0	0
	NADPH	Oxidation	norm. SUM	50009.7	26646.6	34412.8	17726.1	51552.4	19230.1	51783.1	36631.9	38270.2	32062.6	39218.8	20605.8	52272.7	21738.1	0	0
	GSSG	Oxidation	norm. SUM	69162.6	18927	152489	93994.2	88795.1	118391	53513.9	11182.1	55584.2	26148.8	61471.1	130178	86621.1	141894	0	0
	Nicotinamide	Methylation	norm. SUM	193868	213458	194704	240196	120547	118779	163008	158433	188902	190623	153243	129192	160096	177700	0	0
	Betaine	Methylation	norm. SUM	5.26636e+07	4.34069e+06	4.62648e+07	4.69496e+06	5.63159e+07	4.402e+06	4.82971e+07	3.76455e+06	1.46685e+08	6.21746e+06	3.00276e+07	4.77691e+06	3.39229e+07	4.66572e+06	0	0
	S-Adenosyl-Homocysteine	Methylation	norm. SUM	155257	186799	188960	244253	154938	195418	145075	154357	190654	237874	167030	223709	162532	239731	0	0
	Cystine	Methylation	norm. SUM	9366.29	144201	44992.3	45439.6	31175.1	157738	5905.71	173680	12797.9	192017	106404	272840	77065.9	254485	0	0
	Cysteine	Methylation	norm. SUM	225.559	2353.92	513.655	445.753	408.619	4384.22	0	2458.81	0	3755.22	3648.21	8285.16	2160.94	9106.27	0	0
	S-Adenosyl-Methionine	Methylation	norm. SUM	21586.7	16797.3	21507.3	15812.8	27382.7	20849.1	20180.8	17845.1	17370.3	16815.4	22365.3	17928.3	21685.2	21793.6	0	0
	Choline	Methylation	norm. SUM	5.62672e+07	1.112e+08	4.21961e+07	8.86897e+07	5.47259e+07	9.91759e+07	5.14086e+07	9.31242e+07	4.28334e+07	8.36122e+07	4.01999e+07	6.98331e+07	4.69752e+07	1.06853e+08	0	0
	Cystathionine	Methylation	norm. SUM	4550.27	4396.04	9363.63	10293.8	10242.7	13837.4	4804.72	3026.77	2580.52	4434.31	9275.14	14194.1	11260.4	15002.6	0	0
	Folic acid	Methylation	norm. SUM	5422.03	8529.14	5146.28	5205.27	1686.24	1818.55	3443.67	6748.43	5367.27	6916.12	2651.27	3156.25	2677.41	6120.3	0	0
	Methylnicotinamide	Methylation	norm. SUM	3.44798e+08	3.63933e+08	4.79195e+08	5.45805e+08	3.92e+08	3.99904e+08	4.23546e+08	3.84555e+08	4.65388e+08	5.02654e+08	3.95484e+08	4.86347e+08	3.82097e+08	4.77655e+08	0	0
	Creatinine	Urea Cycle	norm. SUM	2.9397e+06	3.22087e+06	3.30293e+06	3.37157e+06	2.76037e+06	2.58035e+06	2.53677e+06	2.4417e+06	3.34263e+06	3.2978e+06	2.98115e+06	2.83765e+06	2.82669e+06	3.06261e+06	0	0
	Creatine	Urea Cycle	norm. SUM	1.27477e+07	8.49668e+07	5.93828e+06	1.80945e+07	4.96051e+07	2.32201e+08	9.01537e+06	7.21132e+07	2.03172e+07	1.08406e+08	1.30045e+07	1.08334e+08	8.78299e+06	8.89545e+07	0	0
	n-Acetylglutamate	Urea Cycle	norm. SUM	16775.1	7710.66	19405.3	6889.07	23695.1	11234.3	20291.8	6905.11	25970.2	8603.69	19884.5	9177.11	18955.6	8799.99	0	0
	Citrulline	Urea Cycle	norm. SUM	234525	159736	289932	184925	234433	162257	206897	124372	241567	149824	245205	158133	225802	148823	0	0
	Fumarate	Urea Cycle	norm. SUM	880657	840526	958935	963948	839940	712828	723618	794069	706886	803529	790281	796744	736826	835697	0	0
	Ornithine	Urea Cycle	norm. SUM	354958	282529	480327	316162	383099	229030	306667	211624	470800	252981	291423	203965	292858	209444	0	0
	16.0Palmitoyl-L-carnitine	Fatty Acids	norm. SUM	55024.3	41730.1	80120.5	74184.6	57087.7	45077.5	46060.3	25744.8	40349.4	29832.4	32251.1	26228.8	37033.2	34547.5	0	0
	18.0Stearoyl-L-carnitine	Fatty Acids	norm. SUM	40951.5	37712	49472.1	45690.9	53733.6	47837.9	37581	27397.9	33916.8	25699.7	41125.2	31993.8	35200.9	31694.5	0	0
	14.0Myristoyl-L-carnitine	Fatty Acids	norm. SUM	21491	12087.9	24489	21296.1	12897.2	8176.78	12236.8	2959.72	4663.15	4121.11	6348.93	5755.54	8707.49	6857.23	0	0
	18.1Oleoyl-L-carnitine	Fatty Acids	norm. SUM	45306.6	50678.8	50617.4	85072.4	43620.2	64237.2	30059.6	31555.2	26382.4	29595.3	28494.6	42745.4	29668.7	47865.6	0	0
	6.0Hexanoyl-L-carnitine	Fatty Acids	norm. SUM	20041.7	16664.3	15488.4	13710.1	13998.3	17037.5	14475.6	9777.05	11889.3	10728.8	17121.7	14637.1	14654.3	10789.6	0	0
	3-HydroxybutanoicAcid(BHBA)	Fatty Acids	norm. SUM	34248.3	25639.4	42913.5	26084.8	31982.9	22487.9	27839	26977.3	34458.4	19964	37195.6	18218.7	39745.1	21438.7	0	0
	4.0Butyryl-L-carnitine	Fatty Acids	norm. SUM	652427	448629	631237	332632	618047	337329	541829	320180	295493	250761	701719	264400	572096	243331	0	0
	3.0Propionyl-L-carnitine	Fatty Acids	norm. SUM	2.9532e+06	1.82417e+06	2.38099e+06	1.22909e+06	2.57194e+06	1.36737e+06	2.65445e+06	1.48326e+06	884961	899836	2.53284e+06	1.31381e+06	2.58159e+06	1.17129e+06	0	0
	Glycerol	Fatty Acids	norm. SUM	947274	824272	929688	983535	734304	792884	673407	867500	922864	878630	811152	869492	796538	721065	0	0
	2.0Acetyl-L-Carnitine	Fatty Acids	norm. SUM	1.27673e+07	3.75622e+06	1.46098e+07	5.08938e+06	1.42353e+07	5.05359e+06	8.99889e+06	2.47845e+06	1.672e+07	5.00689e+06	1.71129e+07	6.126e+06	1.24728e+07	3.96992e+06	0	0
	FAD(addH-1)	Fatty Acids	norm. SUM	30142.1	22229.9	45348	29208.6	42246.4	26016.2	35812	24120	52988.1	32151.1	38441.8	25874.7	39145.7	28317.9	0	0
	L-Carnitine	Fatty Acids	norm. SUM	4.98152e+07	3.27125e+07	3.67991e+07	3.19421e+07	3.35023e+07	3.02979e+07	5.4109e+07	3.2149e+07	2.38661e+07	1.83218e+07	3.75532e+07	3.24086e+07	4.23257e+07	3.60491e+07	0	0
	AcetylCoA	Fatty Acids	norm. SUM	29234.1	16846.7	43101.5	28310.1	30302.7	27348.3	33028.5	22227.9	45605.9	31560.5	36549.8	37854.4	47031.6	33940.5	0	0
	Glycerol-3P	Fatty Acids	norm. SUM	35662.9	113346	41022.6	101105	28313.1	92508.3	36382.9	170336	57094.3	134153	46137.7	176185	34404.5	123691	0	0
	Adenosine	Purines	norm. SUM	432096	1.42724e+06	929165	1.65873e+06	450851	858492	211590	673866	379673	695416	452796	1.20845e+06	287362	1.03464e+06	0	0
	Adenine	Purines	norm. SUM	84902.1	79480.8	93009.8	90202.5	102485	86392.7	80184.1	70182.6	96689.7	79933	105643	81565.4	91395.7	92452.1	0	0
	cAMP	Purines	norm. SUM	910.721	603.448	0	1186.79	644.221	1627.41	708.435	0	1052.33	0	798.934	1114.65	777.3	1742.3	0	0
	Hypoxanthine	Purines	norm. SUM	52835.7	194276	8364.24	65966.3	21284.7	159341	61700.6	335292	82992.2	316502	9199.85	113897	11128.4	175460	0	0
	Inosine	Purines	norm. SUM	25907.4	58962.4	35786.5	63650.1	18097.6	60741.5	12646.8	33690.3	31024	59291.5	19117.6	37318.3	17903.7	43187	0	0
	Guanosine	Purines	norm. SUM	4189.91	13144.7	2582.72	6941.17	3353.11	16790.8	1615.08	10482.9	4401.45	17024.1	2814.89	8232.91	3048.7	11047.1	0	0
	AMP	Purines	norm. SUM	55434.5	57903.4	57652.6	48032.5	67800.7	49208.2	52210.9	33906.2	86599.8	75827.1	62027.7	53643.8	55549.2	49380.6	0	0
	IMP	Purines	norm. SUM	4302.9	921.038	1561.74	5094.09	2893.39	1452.45	6537.03	1872.6	7050.91	4131.31	4637.95	3454.86	7838.76	4957.27	0	0
	GMP	Purines	norm. SUM	4471.67	6697.13	4902.61	6381	4151	5650.22	3387.65	2995.21	5279.06	6537.93	3760.47	4851.88	3844.07	5658.58	0	0
	Guanine	Purines	norm. SUM	0	0	0	0	0	0	0	0	0	0	0	0	0	0	0	0
	Thymidine	Pyrimidines	norm. SUM	8227.34	6094.28	8866.61	5404.67	5679.54	4216.99	6964.85	5422.09	11639.6	7443.97	6674.23	3434.66	8807.97	5970.64	0	0
	Orotate	Pyrimidines	norm. SUM	30811.3	8388.11	40841.3	8687.53	37298.3	5072.7	17701.6	3435.2	9899.64	4059.25	38787.9	11209.1	35833.9	10260.3	0	0
	Uracil	Pyrimidines	norm. SUM	14339.5	11869.2	17163.4	12904.3	13843.1	12292.9	7980.09	10282.5	11004	9783.73	15206.9	10952.8	12394.2	15113.6	0	0
	Uridine	Pyrimidines	norm. SUM	3970.03	4875.03	5639.96	7028.07	3108.5	7302.39	2126.49	3485.75	4854.73	6540.76	2480.08	2607.09	2098.09	2768.1	0	0
	Thymine(doublet)	Pyrimidines	norm. SUM	0	0	0	0	0	0	0	0	0	0	0	0	0	0	0	0
	Dihydroorotate	Pyrimidines	norm. SUM	22858.1	5864.53	31081.3	6536.77	23066.9	1964.88	13341.3	1180.93	5541.28	2356.83	17111.9	4575.3	28411.5	5816.7	0	0
	Cytosine	Pyrimidines	norm. SUM	0	0	0	0	0	0	0	0	0	0	0	0	0	0	0	0
	Cytidine	Pyrimidines	norm. SUM	24463.2	71056.3	27399.4	89573.1	27325.2	124423	15160.2	72378.8	42452.4	119098	29126.1	69914.8	22707.9	80233.8	0	0
	Deoxyuridine	Pyrimidines	norm. SUM	30236.2	9694.45	45451.5	38382.3	62629.1	36200.1	24518.3	4302.39	32362.1	5605.92	50716.4	28998.2	52022.1	36153.7	0	0
	UMP	Pyrimidines	norm. SUM	4685.21	7121.51	6064.17	6288.2	5525.06	6132.24	4115.17	2319.59	4871.55	8548.57	3540.06	4935.95	4971.94	4767.14	0	0
	CMP	Pyrimidines	norm. SUM	0	0	0	0	0	0	0	0	0	0	0	0	0	0	0	0
	N-Carbamoyl-aspartate	Pyrimidines	norm. SUM	35531.5	8485.35	38634.1	8994.18	39824.3	3998.12	23175.7	7863.16	5723.74	2293.55	25953.3	7204.09	43569.4	10772	0	0
	N-Ac-Glucosamine	Glucosamine	norm. SUM	25114.2	21590.6	27512.7	24237	25726.7	21625	21664.3	15870.7	30065.9	23145.2	30012.8	25838.2	26274.2	23463.2	0	0
	Glucosamine	Glucosamine	norm. SUM	12970.3	17281.1	12572.5	13067.7	11213.8	9888.68	12319.8	10536.9	14327.4	14324	15331.7	12617.5	12012.7	15869.9	0	0
	N-Ac-Glucosamine-6P	Glucosamine	norm. SUM	23823.3	32600.1	28248.7	41645.7	24547	31043	21927	27202.7	29584.5	44550.2	28426.3	45103	24703.5	35177.2	0	0
	Glucosamine-6P	Glucosamine	norm. SUM	33517.4	22722.3	39630.7	32498.3	45545	31644.4	32694.8	17320.6	41456.5	31057.3	32552.5	23350.4	33694.4	24205.5	0	0
	UDP-N-Ac-Glucosamine	Glucosamine	norm. SUM	1.42552e+06	1.26703e+06	1.673e+06	1.6329e+06	1.88943e+06	1.77838e+06	1.4262e+06	1.28081e+06	1.65886e+06	1.52604e+06	1.73461e+06	1.66625e+06	1.57411e+06	1.54847e+06	0	0
Stdevs (normalised)	PHE	Amino Acids	norm. SUM	155827	155834	386844	78415.2	593611	441985	48963.5	131784	207216	262819	584975	387294	73241.9	292763	0	0
	LEU	Amino Acids	norm. SUM	444627	355479	622872	220781	1.26839e+06	843713	219835	597736	467811	429112	1.25243e+06	719388	112027	520528	0	0
	ILE	Amino Acids	norm. SUM	839029	1.0909e+06	537085	78133.7	1.59357e+06	851295	642324	281569	719572	584922	1.34103e+06	827031	507280	514279	0	0
	MET	Amino Acids	norm. SUM	124082	224694	143676	34149.4	354384	180347	47850	138812	126703	152314	398802	159761	92035.8	112737	0	0
	TRP	Amino Acids	norm. SUM	27904.3	65362.6	43008.6	6295.18	121600	56026.3	20488.4	93502.2	34659.9	38897.9	115685	44353.7	20596.7	53479.5	0	0
	VAL	Amino Acids	norm. SUM	178132	594780	406994	134816	300542	578557	300397	555851	904998	897268	411605	319853	451504	703408	0	0
	PRO	Amino Acids	norm. SUM	3.19189e+06	1.08658e+07	1.57191e+07	1.12242e+07	2.13555e+07	8.82032e+06	2.16141e+06	3.39894e+07	1.74331e+07	3.67592e+07	2.09392e+07	1.0885e+07	4.14348e+06	9.41998e+06	0	0
	TYR	Amino Acids	norm. SUM	176784	295444	260363	100833	735142	351467	189855	317318	171385	93024.9	627920	255272	122092	229200	0	0
	THR	Amino Acids	norm. SUM	296685	425532	311412	126961	864936	502971	270828	657742	187531	114350	722108	392666	326604	266645	0	0
	ALA	Amino Acids	norm. SUM	284543	215718	458008	37964.1	931716	560524	105073	1.04016e+06	172662	370077	695379	341384	296792	490619	0	0
	GLN	Amino Acids	norm. SUM	2.62638e+06	1.42764e+06	4.75318e+06	658858	6.40702e+06	3.94658e+06	1.17632e+06	2.25827e+06	2.04926e+06	2.7384e+06	5.89577e+06	2.33129e+06	1.76117e+06	2.64009e+06	0	0
	ASN	Amino Acids	norm. SUM	9877.26	3015.32	22245	2646.53	28313.2	11838.4	6570.78	3727.68	7800.38	7085.35	18979.3	4594.51	3490.09	3884.32	0	0
	b-ALA	Amino Acids	norm. SUM	181918	697832	709354	930676	839045	1.07806e+06	141180	507816	120636	983528	699098	614922	577188	921555	0	0
	GLU	Amino Acids	norm. SUM	1.55864e+06	1.68425e+06	3.96871e+06	1.71503e+06	4.05029e+06	2.44474e+06	605945	1.64807e+06	352033	2.94302e+06	5.89344e+06	1.81371e+06	1.11438e+06	2.95409e+06	0	0
	GLY	Amino Acids	norm. SUM	15372.6	4581.96	22301.7	9911.17	43929.2	11846.9	12262.3	11801.5	6715.85	23508	15142.2	5380.77	11344.5	5352.85	0	0
	HIS	Amino Acids	norm. SUM	951526	769837	1.67314e+06	739935	466092	84459.7	776829	456199	1.27488e+06	1.45523e+06	501993	874225	581200	476916	0	0
	ASP	Amino Acids	norm. SUM	332480	167672	418628	159005	593130	262461	90168.7	346229	103588	117857	457874	172524	201768	250339	0	0
	SER	Amino Acids	norm. SUM	10486.5	8935.22	9545.84	6488.59	39832.3	35572.9	672.958	29203.1	11826.8	14071.1	14118.9	11165	10604.8	9843.65	0	0
	LYS	Amino Acids	norm. SUM	96382.1	87133.7	17616.7	40786.4	90388.8	35171.7	54631	23670.4	87315.3	23003.7	152338	55792.3	35899.1	18337.5	0	0
	ARG	Amino Acids	norm. SUM	590255	923049	472221	136973	1.01448e+06	381631	388707	161067	921377	374347	1.51484e+06	756669	313061	155864	0	0
	Pyruvate	Glycolysis	norm. SUM	23416.4	24731.4	12057	13436.6	36895	34721.4	15247	14324.6	10314.9	7054.28	25200.4	34551.6	17898.8	38954.7	0	0
	Lactate	Glycolysis	norm. SUM	409807	1.01609e+06	1.11013e+06	2.27209e+06	3.11162e+06	2.28214e+06	653013	1.74485e+06	2.68539e+06	304438	2.4628e+06	1.78747e+06	884946	1.28413e+06	0	0
	Glucose	Glycolysis	norm. SUM	392364	334189	67792	222580	256207	137001	112183	202357	283903	166935	209496	316169	72864.8	44600.5	0	0
	Dihydroxyacetone3P	Glycolysis	norm. SUM	17394.9	25302.6	97788.6	39355.7	36484.1	20078.4	9859.61	59097	38790.4	22770.8	28914.2	14094	15039.4	31806.1	0	0
	HexP	Glycolysis	norm. SUM	6192.14	3976.61	5638.34	3379.41	10602.2	4237.55	2440.66	2914.05	2316.76	2854.48	9461.92	4709.5	2743.75	5175.85	0	0
	Glyceraldehyde3P	Glycolysis	norm. SUM	55970.3	39016.2	36937.7	24621.9	57864.6	10452.4	13671.9	42947.6	4291.92	17160.4	64626.7	25413.6	13906.7	46813.5	0	0
	2P-glycerate	Glycolysis	norm. SUM	68346.9	49451.2	113303	32472.2	138912	132397	43938.3	147623	80744.6	50754.4	148607	82378.9	47965.7	96740.4	0	0
	G6P	Glycolysis	norm. SUM	9529.33	9560.49	5797.22	3341	10813.9	4528.59	2009.4	8118.14	2957.78	5229.68	9426.52	3860.87	3326.2	7517.32	0	0
	PEP	Glycolysis	norm. SUM	11358.1	10254.6	58544.9	48775.4	16270.2	52691.5	9693.35	25458.8	21304	27350.6	54110.9	47646.5	7531.04	32473.2	0	0
	Fructose16bisP	Glycolysis	norm. SUM	22171.5	13655.9	39310.6	34607.9	33522.4	28206.4	20958.4	15241	24780.4	23757.7	35309.3	18938.5	21242.5	25014	0	0
	AcetylCoA	TCA cycle	norm. SUM	4899.59	9942.72	2217.1	11522.2	13578.4	10874.5	7524.72	1727.69	267.878	2035.62	21478.9	6408.05	2609.66	11372.8	0	0
	a-Ketoglutarate	TCA cycle	norm. SUM	217186	696482	456478	720366	349999	552601	364653	1.82999e+06	15018.1	596352	497365	484470	147338	748902	0	0
	Succinate	TCA cycle	norm. SUM	31449	52462.2	21748.1	51253.2	26110.2	20433.8	19677.4	26262.6	18454.2	56917.3	48732	64670	24048.3	52928.5	0	0
	Malate	TCA cycle	norm. SUM	508921	500917	1.72624e+06	1.14263e+06	800228	425032	102580	1.6279e+06	234054	1.3653e+06	1.55811e+06	865879	650380	1.24564e+06	0	0
	cis-Aconitate	TCA cycle	norm. SUM	82897.7	180405	281675	108166	354694	145867	135211	199777	65835.7	94197.6	199312	54630.9	134694	128475	0	0
	Citrate	TCA cycle	norm. SUM	1.85684e+06	1.37066e+06	3.78468e+06	2.03742e+06	4.06937e+06	2.99846e+06	2.12338e+06	6.75353e+06	1.24669e+06	1.06294e+06	3.22083e+06	1.96412e+06	2.09912e+06	2.5786e+06	0	0
	Erythrose4P	PPP	norm. SUM	10238.5	1453.81	1389.59	3802.76	6432.03	1300.86	2345.55	5571.6	2212.06	5820.09	1589.04	8101.6	3314.13	6936.95	0	0
	Ribulose5P	PPP	norm. SUM	2581.41	4380.18	3325.41	4419.07	3994.61	2650.82	1285.14	1479.14	1475.35	1740.79	6337.01	3668.39	1026.02	3838.16	0	0
	Sedoheptulose7P	PPP	norm. SUM	1052.5	1493.87	376.61	1003.76	1517.36	696.637	901.817	2221.15	709.431	2138.36	1205.85	639.717	113.3	331.093	0	0
	6P-gluconate	PPP	norm. SUM	1185.6	1439.11	1393.65	2778.3	600.241	3099.87	2181.6	7744.42	1457.7	1330.13	398.898	2496.52	385.547	784.495	0	0
	8-oxo-guanine	Oxidation	norm. SUM	1643.8	5458.41	1191.96	676.786	4234.77	6479.48	654.273	7396.05	1763.39	6144.02	3698.26	7323.88	3281.82	6189.09	0	0
	Ophthalmic acid	Oxidation	norm. SUM	14593.4	4583.57	624.236	2437.77	2794.28	10421.4	9681.18	28521.2	8088.7	6822.46	154.154	626.644	846.337	505.002	0	0
	Glutathione	Oxidation	norm. SUM	719948	145938	1.58186e+06	365095	1.33331e+06	392662	543889	262979	16855.4	169391	1.68465e+06	427633	409419	888993	0	0
	NAD+	Oxidation	norm. SUM	96828.1	72364.3	72433.1	27754.2	127039	80487.5	5518.17	85672.7	34478.4	108142	169785	76816.6	53236.5	81008.4	0	0
	NADH	Oxidation	norm. SUM	95486.2	72673.4	72706.3	27575.8	126626	80619	5347.5	85817.1	34478.4	108201	169408	77086	53157.5	80882.3	0	0
	NADP+	Oxidation	norm. SUM	1011.41	840.35	2106.57	1126.81	3476.05	3102.27	1458.33	1812.43	2835.81	1158.36	5160.93	1401.86	2860.24	4853.13	0	0
	NADPH	Oxidation	norm. SUM	5394.67	12798.9	4222.91	2387.84	10598.2	10356.7	1731.57	6030.03	1014.52	4575.46	18905.9	1805.6	7241.08	3025.66	0	0
	GSSG	Oxidation	norm. SUM	50762.7	1064.56	107205	821.453	24209.9	43144	38602.1	987.804	12789.8	6538.61	10537	23953.8	27646.5	7821.49	0	0
	Nicotinamide	Methylation	norm. SUM	43946	48481.5	35178.1	21839.8	32202.8	67023.7	27663.5	3034.55	59054.3	17530.9	70596.4	38386.8	34118.1	20042.5	0	0
	Betaine	Methylation	norm. SUM	2.07614e+06	231874	3.22801e+06	333241	1.06302e+07	278965	2.41792e+06	470213	3.91483e+06	369042	4.29061e+06	434884	2.24637e+06	141815	0	0
	S-Adenosyl-Homocysteine	Methylation	norm. SUM	17444.6	7841	12304.3	16007.2	20475.9	12759.6	14522.4	64290.9	4624.49	8820.56	25880.9	11252.4	6175.6	24701.3	0	0
	Cystine	Methylation	norm. SUM	4801.44	17761.4	15139.3	11924.4	13209.2	16817.5	1686.06	44759	6684.23	55773.8	9412.36	34076.5	14930.2	27649.4	0	0
	Cysteine	Methylation	norm. SUM	245.298	485.022	481.432	387.637	165.305	1395.15	0	604.661	0	174.396	371.059	986.395	754.348	494.843	0	0
	S-Adenosyl-Methionine	Methylation	norm. SUM	2273.65	1438.64	4915.55	2882.59	803.842	4592.06	1566.18	556.715	2141.4	3326.37	1235.03	1927.5	1659.67	3497.04	0	0
	Choline	Methylation	norm. SUM	4.72723e+06	2.62938e+06	4.14598e+06	5.3852e+06	6.80079e+06	1.35373e+07	643793	2.7997e+07	774136	6.18804e+06	5.03543e+06	4.95499e+06	1.54744e+06	1.12067e+07	0	0
	Cystathionine	Methylation	norm. SUM	1220.56	382.047	388.115	466.426	938.074	1343.35	625.106	224.473	178.875	466.099	1595.05	303.485	452.653	2029.76	0	0
	Folic acid	Methylation	norm. SUM	1930.8	2302.59	945.979	1705.87	874.008	1306.32	1529.94	3223.98	2185	709.907	626.174	1477.11	1566.04	1959.89	0	0
	Methylnicotinamide	Methylation	norm. SUM	8.37001e+06	1.0933e+07	3.62516e+07	3.55292e+07	5.17568e+07	2.51873e+07	7.62209e+06	2.60029e+07	1.1542e+07	4.50094e+07	4.55073e+07	1.56211e+07	1.33797e+07	3.88766e+07	0	0
	Creatinine	Urea Cycle	norm. SUM	263766	361747	194459	158423	367144	266368	64181.1	439689	258600	233773	337329	378421	82057.6	211951	0	0
	Creatine	Urea Cycle	norm. SUM	471444	1.91612e+06	503971	1.21113e+06	5.26983e+06	1.5609e+07	320825	1.96467e+07	1.0265e+06	5.96229e+06	1.84071e+06	7.5334e+06	187834	5.41181e+06	0	0
	n-Acetylglutamate	Urea Cycle	norm. SUM	1846.48	347.889	1425.8	2461.68	1621.83	1167.23	3043.39	2005.44	1668.51	1204.53	6290.61	1184.1	3161.5	2553.82	0	0
	Citrulline	Urea Cycle	norm. SUM	17175.3	11310.4	40169.9	3204.74	31745.7	20570.2	8195.15	39999.2	23022.4	12251.9	36760.4	583.498	9359.05	3411.94	0	0
	Fumarate	Urea Cycle	norm. SUM	37780.8	35768.9	89329.9	63030.8	81618.8	46149.5	10259	83587.4	5566.01	45824.6	124640	46349.8	26253.7	67436.3	0	0
	Ornithine	Urea Cycle	norm. SUM	30625.2	57689.2	36176.4	26065.8	54225.3	32221.3	23154.6	18346.9	72673.9	19830.6	28100	21284.1	12002.3	5281.88	0	0
	16.0Palmitoyl-L-carnitine	Fatty Acids	norm. SUM	1910.17	5307.23	8610.2	14344.1	7330.06	5591.4	5410.58	2644.19	1436.04	972.718	8359.55	1904.35	2007.65	3152.74	0	0
	18.0Stearoyl-L-carnitine	Fatty Acids	norm. SUM	7694.3	720.639	4024.69	3533.12	8660.59	6244.68	3158.1	4146.27	1553.84	348.934	7957.64	6420.88	703.417	2719.67	0	0
	14.0Myristoyl-L-carnitine	Fatty Acids	norm. SUM	748.96	3258.26	2030.26	3531.07	3268.79	1614.62	1483.43	1110.61	1308.8	2002.64	1847.63	1413.17	775.062	1113.22	0	0
	18.1Oleoyl-L-carnitine	Fatty Acids	norm. SUM	1934.08	2839.94	8103.14	6689.62	6137.88	7501.96	1484.15	634.157	265.336	3281.99	4247.66	3823.79	1097.54	7482.47	0	0
	6.0Hexanoyl-L-carnitine	Fatty Acids	norm. SUM	1684.01	1259.72	1884.65	1697.94	3448.66	3219.85	2085.15	1564.02	978.548	1418.09	3527.44	1127.84	928.641	1474.63	0	0
	3-HydroxybutanoicAcid(BHBA)	Fatty Acids	norm. SUM	3177.08	4995.87	4909.82	2733.01	8198.69	4763.05	2400.46	3282.01	11995.5	5045.66	5063.95	2930.69	2565.72	4744.11	0	0
	4.0Butyryl-L-carnitine	Fatty Acids	norm. SUM	43811.3	27879.8	41961.1	8235.8	88756.9	40179.2	12020.9	39521.3	6509.38	23283.3	102170	35594.8	20667.8	22864	0	0
	3.0Propionyl-L-carnitine	Fatty Acids	norm. SUM	173893	56771.2	142788	33903.7	420915	106867	95333.6	199643	33492.5	89250.2	371403	113333	145048	103961	0	0
	Glycerol	Fatty Acids	norm. SUM	190273	116291	185710	91552.6	162269	188760	99826.6	99134.2	100478	41967.8	30825.1	89574.9	175675	130098	0	0
	2.0Acetyl-L-Carnitine	Fatty Acids	norm. SUM	413698	287152	1.46029e+06	280014	2.24025e+06	296266	174502	275398	467159	491927	2.39613e+06	543006	400440	339038	0	0
	FAD(addH-1)	Fatty Acids	norm. SUM	8197.39	4120.04	1266.72	5792.13	10284.1	4689.75	2199.58	2506.13	2104.68	2453.89	9862.25	3316.53	4600.44	5865.95	0	0
	L-Carnitine	Fatty Acids	norm. SUM	4.39539e+06	1.52414e+06	3.22985e+06	1.99911e+06	4.84126e+06	2.57144e+06	2.62032e+06	2.40117e+06	1.16226e+06	1.56044e+06	5.37272e+06	1.71951e+06	2.63957e+06	1.18444e+06	0	0
	AcetylCoA	Fatty Acids	norm. SUM	4899.59	9942.72	2217.1	11522.2	13578.4	10874.5	7524.72	1727.69	267.878	2035.62	21478.9	6408.05	2609.66	11372.8	0	0
	Glycerol-3P	Fatty Acids	norm. SUM	2735.38	3344.32	4160.73	6550.88	3752.66	5919	1153.18	27778.9	4345.52	26581.1	9046.46	24322.9	317.674	13676.7	0	0
	Adenosine	Purines	norm. SUM	20408.2	139887	68334.1	132166	118165	89177	12110.8	197842	88278.9	126238	176301	365023	29106.6	279643	0	0
	Adenine	Purines	norm. SUM	20006.5	20320.3	35815.8	17634	47934.8	34437.6	38262	25495	20704.5	23204.7	35796.5	29081.4	33691.4	33169.3	0	0
	cAMP	Purines	norm. SUM	698.14	524.894	0	1032.88	575.301	207.306	744.552	0	913.227	0	703.178	360.24	673.241	984.711	0	0
	Hypoxanthine	Purines	norm. SUM	9571.09	25843.7	848.367	8212.48	1047.79	20830.3	2975.08	14950	15341.4	57552.7	4394.58	39399.3	838.893	27518.8	0	0
	Inosine	Purines	norm. SUM	1314.7	8193.29	2975.47	6160.22	1825.67	6704.26	982.411	8316.55	5053.43	1626.22	3157.6	2856.01	1121.09	6754.94	0	0
	Guanosine	Purines	norm. SUM	426.622	931.941	304.124	1560.29	1870.23	3898.94	557.164	1582.21	2534.76	875.8	1389.99	2062.51	651.488	2278.27	0	0
	AMP	Purines	norm. SUM	17191.7	12208.7	6912.05	8254.5	11059.9	8148.33	3312.33	7025.56	5330.78	16058	4823.87	2958.77	2930.38	6054.78	0	0
	IMP	Purines	norm. SUM	1002.01	808.619	658.217	502.822	1110.16	806.593	612.366	1686.69	584.044	1591.55	2041.3	1068.08	1519.69	1430.49	0	0
	GMP	Purines	norm. SUM	347.038	1219.13	755.854	1003.29	473.697	343.166	498.682	1671.03	1638.94	1050.83	768.367	816.783	889.685	2036.83	0	0
	Guanine	Purines	norm. SUM	0	0	0	0	0	0	0	0	0	0	0	0	0	0	0	0
	Thymidine	Pyrimidines	norm. SUM	2842.34	1927.22	862.352	1285.97	1370.67	345.073	1100.16	1235.74	1223.87	796.161	549.094	621.596	1725.62	447.988	0	0
	Orotate	Pyrimidines	norm. SUM	2349.07	1289.64	3201.33	1394.13	8567.48	917.684	1102.02	467.493	369.183	835.362	3022.45	2775.46	1535.24	848.161	0	0
	Uracil	Pyrimidines	norm. SUM	2986.32	3567.34	454.354	1142.99	4192.88	2876.67	180.543	3439.74	2831.68	1510.62	1862.15	875.785	1227.31	7408.57	0	0
	Uridine	Pyrimidines	norm. SUM	386.806	316.062	137.067	377.42	1011.25	2052.16	649.498	1612.23	801.833	1022.08	573.721	818.748	287.481	1432.48	0	0
	Thymine(doublet)	Pyrimidines	norm. SUM	0	0	0	0	0	0	0	0	0	0	0	0	0	0	0	0
	Dihydroorotate	Pyrimidines	norm. SUM	1211.23	903.725	1567.13	1870.67	4119.43	282.708	710.024	1159.54	760.763	1273.04	2633.95	1546.72	1817.74	1091.68	0	0
	Cytosine	Pyrimidines	norm. SUM	0	0	0	0	0	0	0	0	0	0	0	0	0	0	0	0
	Cytidine	Pyrimidines	norm. SUM	553.783	2460	2629.2	9433.32	3868.32	9648.55	1010.4	8792.92	1414.29	9463.67	4274.16	1423.99	1885.23	8389.31	0	0
	Deoxyuridine	Pyrimidines	norm. SUM	5098.99	4044.09	12988.1	5491.15	7077.7	1101.59	6712.33	2278.3	3184.18	3494.29	8307.79	9143.48	1540.86	9357.11	0	0
	UMP	Pyrimidines	norm. SUM	1692.72	2104.57	713.127	676.936	276.01	899.026	531.785	1330.48	741.241	1350.47	748.621	871.697	1010.11	354.535	0	0
	CMP	Pyrimidines	norm. SUM	0	0	0	0	0	0	0	0	0	0	0	0	0	0	0	0
	N-Carbamoyl-aspartate	Pyrimidines	norm. SUM	5343.18	1732.46	1271.11	770.615	3127.57	1348.18	1713.3	4860.02	985.158	457.237	1793.45	466.984	4688.15	1380.33	0	0
	N-Ac-Glucosamine	Glucosamine	norm. SUM	2286.53	1357.62	1407.5	868.432	3377.6	1242.63	1044.63	6095.85	192.414	1589.74	2425.78	3316.57	2292.71	1614.23	0	0
	Glucosamine	Glucosamine	norm. SUM	1290.99	3958.85	1865.62	1529.5	2527.51	942.641	1940.5	4129.61	2467.64	2086.67	3049.54	3484.45	961.783	1846.19	0	0
	N-Ac-Glucosamine-6P	Glucosamine	norm. SUM	2541.82	575.688	3382.27	1901.56	3918.82	3443.86	1999.65	3830.05	3330.73	3949.89	6923.55	1998.14	1361.45	3742.88	0	0
	Glucosamine-6P	Glucosamine	norm. SUM	2443.02	1228.11	6356.22	2053.26	5155.95	2752.61	4045.22	8891.79	72.4424	2035.75	6407.81	1468.12	1746.03	3338.38	0	0
	UDP-N-Ac-Glucosamine	Glucosamine	norm. SUM	80271.2	70311.3	149965	14104.1	259363	135940	18020.1	177890	63550.4	89119.8	264773	69831.6	18782.5	132555	0	0

## Sheet: Raw data Overview
			1	2	3	4	5	6	7	8	9	10	11	12	13	14	15	16	17	18	19	20	21	22	23	24	25	26	27	28	29	30	31	32	33	34	35	36	37	38	39	40	41	42	43	44	45	46	47
			EZ_Exp236_001	EZ_Exp236_002	EZ_Exp236_003	EZ_Exp236_004	EZ_Exp236_005	EZ_Exp236_006	EZ_Exp236_007	EZ_Exp236_008	EZ_Exp236_009	EZ_Exp236_010	EZ_Exp236_011	EZ_Exp236_012	EZ_Exp236_013	EZ_Exp236_014	EZ_Exp236_015	EZ_Exp236_016	EZ_Exp236_017	EZ_Exp236_018	EZ_Exp236_019	EZ_Exp236_020	EZ_Exp236_021	EZ_Exp236_022	EZ_Exp236_023	EZ_Exp236_024	EZ_Exp236_025	EZ_Exp236_026	EZ_Exp236_027	EZ_Exp236_028	EZ_Exp236_029	EZ_Exp236_030	EZ_Exp236_031	EZ_Exp236_032	EZ_Exp236_033	EZ_Exp236_034	EZ_Exp236_035	EZ_Exp236_036	EZ_Exp236_037	EZ_Exp236_038	EZ_Exp236_039	EZ_Exp236_040	EZ_Exp236_041	EZ_Exp236_042	QC_01	QC_02	QC_03	QC_04	Standard
			Control cells 1	Control cells 2	Control cells 3	Cystinotic cells 1	Cystinotic cells 2	Cystinotic cells 3	Control cells Cysteamine 1	Control cells Cysteamine 2	Control cells Cysteamine 3	Cystinotic cells Cysteamine 1	Cystinotic cells Cysteamine 2	Cystinotic cells Cysteamine 3	Control cells Compound 1 1	Control cells Compound 1 2	Control cells Compound 1 3	Cystinotic cells compound 1 1	Cystinotic cells compound 1 2	Cystinotic cells compound 1 3	Control cells Compound 2 1	Control cells Compound 2 2	Control cells Compound 2 3	Cystinotic cells Compound 2 1	Cystinotic cells Compound 2 2	Cystinotic cells Compound 2 3	Control cells Compound 3 1	Control cells Compound 3 2	Control cells Compound 3 3	Cystinotic cells Compound 3 1	Cystinotic cells Compound 3 2	Cystinotic cells Compound 3 3	Control cells NAC 1	Control cells NAC 2	Control cells NAC 3	Cystinotic cells NAC 1	Cystinotic cells NAC 2	Cystinotic cells NAC 3	Control cells Compound 1 + NAC 1	Control cells Compound 1 + NAC 2	Control cells Compound 1 + NAC 3	Cystinotic cells Compound 1 + NAC 1	Cystinotic cells Compound 1 + NAC 2	Cystinotic cells Compound 1 + NAC 3	QC	QC	QC	QC	Standard
		normalisation factor	0.874773	0.861233	0.900479	0.947347	0.95912	1.02405	1.0842	1.07396	0.919358	1.13487	1.12902	1.10822	0.852662	0.868997	1.08147	0.879317	0.923065	1.13244	0.896066	0.869259	0.834047	2.40666	0.986276	0.927077	1.12713	1.0871	1.07926	1.16424	1.1387	1.08581	0.89488	0.948781	1.15524	1.08813	0.970251	1.09721	0.875788	0.879253	0.923738	0.956019	1.07265	1.05836
PHE	Amino Acids	norm. SUM	3.98784e+06	4.29519e+06	4.09678e+06	3.61457e+06	3.91652e+06	3.69869e+06	4.7072e+06	5.01148e+06	4.2433e+06	4.07198e+06	4.10838e+06	3.95807e+06	3.81471e+06	3.66548e+06	4.7601e+06	3.51756e+06	3.64376e+06	4.33836e+06	4.12758e+06	4.0469e+06	4.03917e+06	3.63279e+06	3.73605e+06	3.47441e+06	5.11004e+06	4.70385e+06	4.83572e+06	4.65258e+06	4.39679e+06	4.12701e+06	3.51802e+06	3.86219e+06	4.65848e+06	3.68488e+06	3.10411e+06	3.83837e+06	3.75122e+06	3.67543e+06	3.82188e+06	3.29416e+06	3.84628e+06	3.73904e+06	0	0	0	0	0
LEU	Amino Acids	norm. SUM	7.69026e+06	8.57765e+06	8.18386e+06	6.88168e+06	7.54439e+06	6.9901e+06	8.97889e+06	9.68195e+06	8.4398e+06	7.39925e+06	7.44058e+06	7.03919e+06	6.86485e+06	6.77977e+06	9.01798e+06	6.04125e+06	6.4694e+06	7.66886e+06	7.93421e+06	7.57075e+06	7.53824e+06	5.70081e+06	6.88893e+06	6.18025e+06	8.93937e+06	8.03147e+06	8.28965e+06	8.67355e+06	8.09813e+06	7.83441e+06	7.30546e+06	8.06836e+06	9.75313e+06	6.72152e+06	5.49248e+06	6.75481e+06	7.7182e+06	7.49655e+06	7.63576e+06	6.23592e+06	7.26181e+06	6.90223e+06	0	0	0	0	0
ILE	Amino Acids	norm. SUM	1.17218e+07	1.24316e+07	1.07598e+07	7.75929e+06	9.77566e+06	8.04574e+06	1.188e+07	1.26153e+07	1.15695e+07	9.14264e+06	9.21505e+06	9.05892e+06	1.00671e+07	9.91575e+06	1.27485e+07	7.41568e+06	7.7688e+06	9.03466e+06	1.05092e+07	1.06956e+07	1.17031e+07	7.24805e+06	7.7405e+06	7.73084e+06	2.08706e+07	1.95146e+07	2.061e+07	1.0803e+07	1.03414e+07	9.64129e+06	8.19776e+06	9.08713e+06	1.08338e+07	8.51084e+06	6.99538e+06	8.32711e+06	9.57981e+06	8.84111e+06	9.81275e+06	7.87656e+06	8.46292e+06	8.90158e+06	0	0	0	0	0
MET	Amino Acids	norm. SUM	2.61197e+06	2.81814e+06	2.59543e+06	1.98633e+06	2.39589e+06	2.03093e+06	2.76192e+06	2.97306e+06	2.69869e+06	2.13668e+06	2.19645e+06	2.13794e+06	2.2169e+06	2.2171e+06	2.83081e+06	1.91639e+06	1.97149e+06	2.25264e+06	2.43815e+06	2.43595e+06	2.51991e+06	1.72797e+06	2.00538e+06	1.87602e+06	3.26822e+06	3.04636e+06	3.26333e+06	2.56427e+06	2.41089e+06	2.25965e+06	2.21461e+06	2.50412e+06	3.003e+06	1.97421e+06	1.69663e+06	1.97247e+06	2.25864e+06	2.18257e+06	2.36577e+06	1.84556e+06	2.00869e+06	2.06192e+06	0	0	0	0	0
TRP	Amino Acids	norm. SUM	882080	924129	871326	701586	828356	737335	921725	998979	927592	762707	773884	763275	770271	768615	980055	687649	718344	796325	834876	858972	875628	543875	723452	678852	1.11632e+06	1.05318e+06	1.10952e+06	924565	875313	847786	707163	769352	931255	693254	615771	691917	764930	753887	793777	651313	736965	749620	0	0	0	0	0
VAL	Amino Acids	norm. SUM	7.88675e+06	7.5535e+06	7.82922e+06	6.62815e+06	7.63291e+06	7.682e+06	4.70414e+06	5.33622e+06	4.57601e+06	4.55646e+06	4.31794e+06	4.3283e+06	5.73509e+06	5.24859e+06	5.79757e+06	5.57972e+06	5.58722e+06	4.5814e+06	7.19169e+06	6.92816e+06	6.59234e+06	6.87716e+06	6.89932e+06	5.92567e+06	6.23666e+06	7.89428e+06	7.69498e+06	8.3394e+06	7.69674e+06	6.56703e+06	5.00553e+06	5.82614e+06	5.35913e+06	5.21974e+06	5.79113e+06	5.25634e+06	6.81041e+06	5.9088e+06	6.40313e+06	7.1081e+06	7.16669e+06	5.92011e+06	0	0	0	0	0
PRO	Amino Acids	norm. SUM	1.74408e+08	1.76359e+08	1.80647e+08	1.90879e+08	2.0697e+08	2.11574e+08	1.80792e+08	1.94302e+08	1.62963e+08	2.19225e+08	1.98637e+08	2.01182e+08	1.49024e+08	1.48319e+08	1.85655e+08	1.81982e+08	1.98552e+08	1.95509e+08	1.75129e+08	1.75977e+08	1.79224e+08	1.60444e+08	2.24831e+08	2.11522e+08	3.92126e+08	4.23777e+08	4.20616e+08	4.6775e+08	4.15195e+08	3.96951e+08	1.79125e+08	1.95738e+08	2.20723e+08	2.55174e+08	2.57397e+08	2.75041e+08	1.77653e+08	1.76375e+08	1.84105e+08	2.54291e+08	2.73129e+08	2.63959e+08	0	0	0	0	0
TYR	Amino Acids	norm. SUM	4.37966e+06	4.69446e+06	4.67647e+06	3.75678e+06	4.29897e+06	3.82445e+06	4.98523e+06	5.46587e+06	5.05204e+06	4.20212e+06	4.22144e+06	4.03793e+06	3.87653e+06	4.09389e+06	5.24452e+06	3.51961e+06	3.73453e+06	4.20668e+06	3.868e+06	3.95222e+06	4.23076e+06	2.75137e+06	3.33433e+06	3.26008e+06	3.63351e+06	3.29722e+06	3.5228e+06	3.10862e+06	2.94697e+06	2.94803e+06	3.75807e+06	4.03064e+06	4.95602e+06	3.49593e+06	3.02946e+06	3.44241e+06	4.12842e+06	4.04672e+06	4.28686e+06	3.43671e+06	3.69539e+06	3.89379e+06	0	0	0	0	0
THR	Amino Acids	norm. SUM	6.48618e+06	6.96994e+06	6.43049e+06	4.47879e+06	5.26543e+06	4.5908e+06	6.41866e+06	7.03758e+06	6.78845e+06	4.84759e+06	5.06446e+06	4.84165e+06	5.33319e+06	5.45545e+06	6.88869e+06	4.75349e+06	4.92162e+06	5.69647e+06	5.93958e+06	6.12714e+06	6.47343e+06	3.3396e+06	4.58375e+06	4.33174e+06	6.14524e+06	5.96399e+06	6.33898e+06	5.00259e+06	4.78344e+06	4.94967e+06	3.92056e+06	4.1025e+06	5.25229e+06	3.7376e+06	2.97329e+06	3.51177e+06	4.61302e+06	4.3463e+06	4.99605e+06	3.72291e+06	3.89518e+06	4.24612e+06	0	0	0	0	0
ALA	Amino Acids	norm. SUM	6.91773e+06	7.13509e+06	7.48189e+06	6.69798e+06	7.06179e+06	7.08073e+06	7.70503e+06	8.3517e+06	7.46651e+06	6.27991e+06	6.23797e+06	6.31375e+06	6.15111e+06	6.20379e+06	7.79059e+06	8.12004e+06	7.94831e+06	8.99357e+06	6.69565e+06	6.74462e+06	6.89711e+06	5.02951e+06	7.02909e+06	6.52632e+06	5.945e+06	6.07469e+06	6.28702e+06	8.51181e+06	7.79799e+06	7.98546e+06	4.16275e+06	4.30628e+06	5.43251e+06	5.75996e+06	5.14158e+06	5.70144e+06	5.21402e+06	4.76373e+06	5.32382e+06	5.63962e+06	6.30939e+06	6.59553e+06	0	0	0	0	0
GLN	Amino Acids	norm. SUM	4.41097e+07	4.87951e+07	4.85087e+07	3.34788e+07	3.62773e+07	3.53684e+07	5.3495e+07	5.69521e+07	4.75545e+07	3.85867e+07	3.81907e+07	3.73003e+07	3.90498e+07	4.10081e+07	5.09958e+07	3.85958e+07	3.9649e+07	4.58969e+07	5.04e+07	4.80911e+07	4.96365e+07	3.40423e+07	3.82549e+07	3.47379e+07	4.92341e+07	5.03806e+07	5.32151e+07	4.43791e+07	4.00663e+07	3.92992e+07	3.08111e+07	3.34722e+07	4.209e+07	3.09094e+07	2.63604e+07	2.95209e+07	3.74687e+07	3.45865e+07	3.77812e+07	3.03253e+07	3.48455e+07	3.49488e+07	0	0	0	0	0
ASN	Amino Acids	norm. SUM	202844	220938	218757	106405	111871	106933	210058	213238	173217	79389.2	78448.6	74408	192572	177527	232327	153385	156301	175192	246745	255002	259727	104871	108035	100607	189607	190630	203600	102929	101334	89936.9	94494.8	99692.7	129657	44246.7	36848.4	45267.5	124398	121504	128452	59592.5	64705	67214.5	0	0	0	0	0
b-ALA	Amino Acids	norm. SUM	5.79732e+06	6.13865e+06	6.07709e+06	1.00494e+07	1.0582e+07	1.14329e+07	6.24713e+06	6.86038e+06	5.44583e+06	1.26879e+07	1.13565e+07	1.08957e+07	7.34201e+06	7.53281e+06	8.88126e+06	1.08482e+07	1.17014e+07	1.29897e+07	6.58031e+06	6.77172e+06	6.49625e+06	1.14051e+07	1.13789e+07	1.05127e+07	7.04781e+06	7.22208e+06	6.99044e+06	1.31317e+07	1.14325e+07	1.14238e+07	5.41724e+06	5.77822e+06	6.76755e+06	9.7287e+06	8.53489e+06	9.38772e+06	7.28839e+06	6.16122e+06	6.50902e+06	1.00697e+07	1.19126e+07	1.0969e+07	0	0	0	0	0
GLU	Amino Acids	norm. SUM	3.30367e+07	3.35717e+07	3.59638e+07	3.28074e+07	3.316e+07	3.58849e+07	4.00908e+07	4.28223e+07	3.50024e+07	3.8568e+07	3.66642e+07	3.51452e+07	2.95006e+07	2.92676e+07	3.63965e+07	3.01435e+07	3.20184e+07	3.49917e+07	3.44542e+07	3.34979e+07	3.33313e+07	3.54924e+07	3.53709e+07	3.25791e+07	3.85917e+07	3.78958e+07	3.8151e+07	4.26028e+07	3.80723e+07	3.70833e+07	3.43636e+07	3.68436e+07	4.55828e+07	4.0552e+07	3.7503e+07	4.07294e+07	3.53038e+07	3.30818e+07	3.43433e+07	3.36206e+07	3.9519e+07	3.68646e+07	0	0	0	0	0
GLY	Amino Acids	norm. SUM	259713	274390	290448	130349	138355	130491	242722	258803	214732	105467	119546	100422	288016	286146	363152	147207	164260	169980	313562	316522	293958	148334	165116	142352	376583	389226	378977	232813	202512	186529	138243	146561	167620	88046.2	77742	80205.9	179475	157035	171154	75468.5	85335.8	76805.5	0	0	0	0	0
HIS	Amino Acids	norm. SUM	8.22617e+06	7.68626e+06	6.37585e+06	6.71674e+06	7.26213e+06	5.7425e+06	9.14307e+06	9.20548e+06	6.27681e+06	6.9838e+06	6.77586e+06	5.61094e+06	6.87378e+06	6.38944e+06	7.32138e+06	5.85359e+06	5.98208e+06	5.82287e+06	8.01573e+06	7.32744e+06	6.46532e+06	6.10946e+06	6.46091e+06	5.556e+06	1.00979e+07	9.09804e+06	7.56668e+06	8.99849e+06	7.31026e+06	6.1012e+06	6.71845e+06	6.81743e+06	7.63318e+06	6.98058e+06	5.32083e+06	5.67455e+06	7.15493e+06	6.63396e+06	5.99454e+06	6.28905e+06	5.92219e+06	5.34312e+06	0	0	0	0	0
ASP	Amino Acids	norm. SUM	3.53449e+06	4.18779e+06	3.96852e+06	2.03923e+06	2.25718e+06	2.36892e+06	3.97854e+06	4.42011e+06	3.58328e+06	2.33798e+06	2.26265e+06	2.03275e+06	3.43323e+06	3.52849e+06	4.50487e+06	2.82167e+06	2.87793e+06	3.30178e+06	3.703e+06	3.87999e+06	3.8214e+06	1.6748e+06	2.31929e+06	2.21636e+06	2.43814e+06	2.60995e+06	2.62431e+06	2.19556e+06	2.07535e+06	1.95987e+06	3.12018e+06	3.18573e+06	3.94398e+06	2.43242e+06	2.1021e+06	2.35362e+06	3.36072e+06	2.98859e+06	3.30981e+06	2.24118e+06	2.68633e+06	2.66223e+06	0	0	0	0	0
SER	Amino Acids	norm. SUM	231051	247435	250582	312331	330122	319775	197170	213321	196428	291616	302724	291358	181131	181497	250305	345010	359303	412514	235396	235269	234172	262275	319251	279640	206863	193241	216798	304788	293784	276854	108822	109097	133413	203201	183290	201999	129884	132012	149223	219900	229702	239587	0	0	0	0	0
LYS	Amino Acids	norm. SUM	766725	748774	591536	315760	450681	287701	937245	965632	933365	349273	424959	360766	691968	619226	798921	256235	294893	326459	604339	526891	632361	232672	279126	263798	902550	744902	758670	365193	339189	319322	913125	996908	1.2087e+06	438745	327183	384884	679939	751506	710739	319821	309204	344914	0	0	0	0	0
ARG	Amino Acids	norm. SUM	7.09433e+06	7.07074e+06	6.06039e+06	3.61106e+06	4.9396e+06	3.16525e+06	9.05618e+06	9.3471e+06	8.4235e+06	3.98652e+06	4.24872e+06	4.18633e+06	6.83898e+06	6.35429e+06	8.30289e+06	2.97422e+06	3.45947e+06	3.72706e+06	6.51066e+06	5.75142e+06	6.27577e+06	3.20734e+06	3.47228e+06	3.18111e+06	9.34892e+06	7.76467e+06	7.74167e+06	4.78423e+06	4.09457e+06	4.18703e+06	9.00024e+06	9.91447e+06	1.19588e+07	5.60376e+06	4.09425e+06	4.9422e+06	7.05426e+06	7.67827e+06	7.41077e+06	3.86706e+06	3.85619e+06	4.13143e+06	0	0	0	0	0
Pyruvate	Glycolysis	norm. SUM	220418	232551	187311	300393	339404	293563	204628	223094	200432	298241	321914	299063	178453	186003	245797	260848	279959	328220	168641	194423	195635	277443	292808	264184	103117	82572.1	91224.1	203185	194109	189292	151069	155089	196588	269355	200298	237000	199082	206089	232987	324748	394406	329358	0	0	0	0	0
Lactate	Glycolysis	norm. SUM	1.58398e+07	1.54576e+07	1.50207e+07	1.85981e+07	2.05249e+07	1.90024e+07	1.63447e+07	1.79384e+07	1.58027e+07	2.19593e+07	2.45765e+07	2.00508e+07	1.60623e+07	1.67987e+07	2.17821e+07	1.55501e+07	1.8147e+07	2.00991e+07	1.39734e+07	1.51817e+07	1.50068e+07	1.74063e+07	2.08691e+07	1.95121e+07	3.03311e+07	2.50753e+07	2.67459e+07	2.6294e+07	2.68234e+07	2.62982e+07	1.714e+07	1.78531e+07	2.17173e+07	2.35747e+07	2.00444e+07	2.1322e+07	2.0055e+07	2.02845e+07	2.16896e+07	2.40946e+07	2.66605e+07	2.52823e+07	0	0	0	0	0
Glucose	Glycolysis	norm. SUM	1.94621e+06	2.10094e+06	1.35732e+06	1.70793e+06	2.24657e+06	1.63455e+06	1.69616e+06	1.62823e+06	1.56058e+06	1.54732e+06	1.90063e+06	1.48945e+06	1.39083e+06	1.39574e+06	1.83703e+06	1.13895e+06	1.17841e+06	1.3935e+06	1.60331e+06	1.64893e+06	1.81637e+06	1.93725e+06	1.59221e+06	1.58156e+06	2.4927e+06	2.00145e+06	2.00048e+06	2.14378e+06	1.92404e+06	1.81623e+06	1.94911e+06	2.0867e+06	2.36064e+06	2.00471e+06	1.39008e+06	1.5687e+06	1.78481e+06	1.81519e+06	1.92343e+06	1.80826e+06	1.74577e+06	1.83213e+06	0	0	0	0	0
Dihydroxyacetone3P	Glycolysis	norm. SUM	236332	262317	269358	240364	290213	257739	446658	602965	423009	550639	497740	473713	245335	251147	311233	229746	247687	269829	179538	198471	184231	105661	214782	199552	360532	307090	285108	281372	316002	324301	231835	251111	288689	298162	277615	304601	253930	248415	225565	267744	325782	274212	0	0	0	0	0
HexP	Glycolysis	norm. SUM	48976.6	51197.6	60638.3	33971	41275.3	34898.2	68581.6	73209.8	61990.2	51520.6	49912.7	56401.9	54473.4	49820.2	70062.8	29723.1	33183	38153.2	50716.7	45934.9	49174.9	27581.1	21769.2	25051.2	42904	39286.8	38587.6	34367.5	37878.6	40021.5	51168.5	48526.4	66075.4	37678.7	38105.9	46041	60072.4	54899.9	59073.1	31707.1	35752.8	41981.8	0	0	0	0	0
Glyceraldehyde3P	Glycolysis	norm. SUM	324274	317142	417454	386184	439430	462208	449872	508584	440396	583156	546184	536500	311465	314267	413061	358697	361410	378004	277848	294489	304959	446193	390298	361763	547486	556027	551018	485449	454696	456876	423576	435905	541167	514686	489967	540788	481079	453665	463307	423487	511129	495834	0	0	0	0	0
2P-glycerate	Glycolysis	norm. SUM	369063	491274	483199	442795	527949	528937	704559	930479	802275	903948	887762	841386	385992	431466	646086	393836	457383	648226	387719	465494	462033	164311	439032	395341	598618	475190	446720	464098	552867	551121	465565	446793	713060	501644	496595	641737	449202	500398	545060	408656	557508	590126	0	0	0	0	0
G6P	Glycolysis	norm. SUM	60426.9	52288	71282	63677.8	81037.9	79298.8	61859.6	67967.6	56378.8	96799.5	93760.8	100434	62260.5	58050.1	78527.2	67218.3	72622.3	76214.9	57977.7	61995.9	59925.9	52954.6	67964.1	65821	85597.4	90256.8	84770.6	106136	114642	115661	57334.2	65903.8	76162	86742	92344.6	94145.2	64854.4	62246.6	68850.5	71247.3	85805.3	75273.7	0	0	0	0	0
PEP	Glycolysis	norm. SUM	42228.3	64818.2	55595.5	51826.6	70667.3	54229.7	161621	278495	213898	242087	315631	334362	41518	42377	70118.5	27892.3	42666	125642	39214.6	48934.5	58601.3	5540.73	47895.9	51192.4	79876.5	38605.5	50069.8	37866.7	56908.6	91797.3	51814.4	57554.4	148275	72094.7	73868.3	155493	54819.8	68819	66632.5	47696.2	82177.8	112600	0	0	0	0	0
Fructose16bisP	Glycolysis	norm. SUM	156142	176511	200437	137087	155212	163843	219998	298533	256064	280601	262502	213695	172425	177929	233044	118956	139243	174686	96719.8	128242	136408	79561	101205	108971	293212	243797	265216	161849	209023	190361	164103	198361	234711	171691	185900	209202	140161	172039	180423	126496	166400	172580	0	0	0	0	0
AcetylCoA	TCA cycle	norm. SUM	24272.5	29360.4	34069.3	10538.2	11693.8	28308.2	45530.8	42586.6	41187.2	37872.8	15517.6	31539.8	19019.6	26516	45372.4	14940.1	35220.5	31884.3	39440.1	24744.3	34901	20249	23436.7	22997.8	45760.3	45760.8	45296.6	33192.4	29279.5	32209.6	25577.6	22773.2	61298.7	40904.5	30491	42167.6	48849.8	44041.4	48203.5	37355.5	21251.4	43214.5	0	0	0	0	0
a-Ketoglutarate	TCA cycle	norm. SUM	3.89151e+06	4.17636e+06	4.31793e+06	1.1711e+07	1.26582e+07	1.30691e+07	3.36624e+06	4.16498e+06	3.3827e+06	1.35316e+07	1.37161e+07	1.23864e+07	3.11907e+06	3.33316e+06	3.80329e+06	7.46448e+06	8.22987e+06	8.53764e+06	3.608e+06	4.09116e+06	4.32269e+06	7.94957e+06	1.14864e+07	1.05332e+07	1.99302e+06	1.97921e+06	2.00921e+06	8.01693e+06	7.34002e+06	6.82804e+06	3.16302e+06	3.5726e+06	4.15286e+06	1.01528e+07	9.25727e+06	9.38461e+06	4.18237e+06	3.90486e+06	3.95778e+06	9.83848e+06	1.11569e+07	9.88214e+06	0	0	0	0	0
Succinate	TCA cycle	norm. SUM	360051	345216	299699	328634	429056	405176	292107	327511	287926	430252	397542	329765	281824	332864	316904	301678	321977	342545	313204	290771	329991	368212	321558	323987	326678	325882	294324	266532	378840	338776	283252	321257	379979	403888	277396	317267	303096	303541	344969	408978	418108	322210	0	0	0	0	0
Malate	TCA cycle	norm. SUM	1.37855e+07	1.37271e+07	1.46363e+07	1.33016e+07	1.42823e+07	1.39691e+07	1.44032e+07	1.60301e+07	1.25795e+07	1.57289e+07	1.48076e+07	1.34571e+07	1.30679e+07	1.29845e+07	1.44103e+07	1.1729e+07	1.15611e+07	1.23667e+07	1.17638e+07	1.19119e+07	1.17149e+07	1.47674e+07	1.27855e+07	1.15394e+07	1.10429e+07	1.1502e+07	1.11931e+07	1.51168e+07	1.37347e+07	1.23863e+07	1.16772e+07	1.23965e+07	1.46627e+07	1.37086e+07	1.21248e+07	1.35233e+07	1.26952e+07	1.17466e+07	1.14502e+07	1.26852e+07	1.47569e+07	1.25227e+07	0	0	0	0	0
cis-Aconitate	TCA cycle	norm. SUM	1.64609e+06	1.67208e+06	1.80089e+06	1.10072e+06	1.40375e+06	1.42184e+06	2.76592e+06	3.08014e+06	2.5181e+06	1.98695e+06	1.77348e+06	1.84981e+06	1.55613e+06	1.55933e+06	2.17207e+06	1.02422e+06	1.06549e+06	1.29496e+06	1.76462e+06	1.69465e+06	1.95585e+06	983629	1.3732e+06	1.25529e+06	1.12323e+06	1.023e+06	999168	1.14229e+06	1.05969e+06	954353	1.48215e+06	1.52202e+06	1.84557e+06	1.12797e+06	1.03973e+06	1.13965e+06	2.25598e+06	2.05928e+06	2.31703e+06	1.51966e+06	1.7758e+06	1.63005e+06	0	0	0	0	0
Citrate	TCA cycle	norm. SUM	1.67331e+07	1.98713e+07	2.00219e+07	1.42819e+07	1.69679e+07	1.60994e+07	2.23084e+07	2.92886e+07	2.32631e+07	2.35643e+07	2.27459e+07	1.96981e+07	1.85633e+07	1.90234e+07	2.58304e+07	1.35593e+07	1.55183e+07	1.94474e+07	1.689e+07	2.06966e+07	2.04238e+07	4.21413e+06	1.6569e+07	1.51191e+07	1.79142e+07	1.61072e+07	1.55228e+07	1.38698e+07	1.59321e+07	1.44538e+07	1.77981e+07	2.01206e+07	2.41628e+07	1.38724e+07	1.56851e+07	1.77968e+07	2.11288e+07	2.30101e+07	2.53198e+07	1.62981e+07	2.13469e+07	1.97335e+07	0	0	0	0	0
Erythrose4P	PPP	norm. SUM	34973.2	16163.5	32577.4	33069	35976.5	34539.4	36593.8	35758	33880.5	45441.8	38246.4	43977.6	34807	29937.1	42683.5	34454.4	31857	33286.3	22247.9	26417	26194.9	21577.2	32231.2	29732.3	39937	35782	36543.7	29554.3	39127.7	40075.4	37997.1	41017.3	40363.7	50705	34820.2	45530.4	27651.7	30709.2	34273.5	36778.8	34212.4	47303.4	0	0	0	0	0
Ribulose5P	PPP	norm. SUM	23436.1	20685.7	25844.8	30044.5	38255.6	36794.1	38158.6	37823.1	32238.4	37807.5	43676.9	46464.7	21284.5	19073.8	26827.9	21789.6	27072	24821.5	16174.4	17798.8	15261.5	29541.5	31391.1	28466.8	22770.2	25088.1	25510.4	27353.8	28785	25320.8	16955.2	24096.8	29593.6	32125.7	29536.1	36775.8	26271.9	25485.2	24237.2	38149.2	45622.2	40365.9	0	0	0	0	0
Sedoheptulose7P	PPP	norm. SUM	5448.72	5233.64	7154.63	5706.55	4930.3	7817.02	4949.28	5398.2	4649.95	8403.49	7941.43	6480.57	4283.97	7226.78	6397.28	6159.99	5939.91	4858.48	5793.53	4003.34	5088.82	4359.39	8332.26	8067.08	16223.2	17586.3	17245.9	12125.9	7861.1	9716.73	4736.4	6300.84	7108.15	7666.71	8013.65	6773.68	6068.95	5991.57	6214.7	7705.89	7486.56	8137.33	0	0	0	0	0
6P-gluconate	PPP	norm. SUM	8554.18	9618.23	10921.3	13984.8	16246.4	16657.4	8131.94	10052.1	10841.8	23745.8	22166.8	18342.5	8747.09	8775.25	9800.53	11986.4	11769	17243.5	8579.58	12924.5	10406.2	6924.57	20982.3	19584.8	9912.48	10547.8	12694.3	20920.1	23438.4	22921.8	9304.34	10083.5	9545.31	19111	18019.2	22784.5	14280.8	14056.4	13529.7	27298.4	27047.4	28514.2	0	0	0	0	0
8-oxo-guanine	Oxidation	norm. SUM	34310.3	35054.9	37455.8	77090.5	78610.6	87212.7	31442	32908.8	30547.9	83596.2	84251.6	82898.3	38149.8	34574.8	43011.7	76152.6	80586.6	88915	36366.5	37427.5	36233.7	89429.9	79876.2	74872.9	36279.5	38170.6	39803.1	93468.4	83418	82320.3	29875.9	30299.3	36482.7	69555	64579.2	78998.1	34148.6	31071.7	37631.2	78012.7	89756.3	87272.9	0	0	0	0	0
Ophthalmic acid	Oxidation	norm. SUM	79491	82463.5	106122	129031	130728	137681	11881.7	13105.8	12281.4	24904.2	27267	29779	11931.4	14852.6	17518	54751.8	57868.7	74157.8	95794	97986	113550	95606.3	150510	136457	78614.2	77693.6	92141.3	159410	150194	163516	1864.43	2125.12	1852.22	2455.14	1215.49	1675.64	2646.15	1106.26	2484.82	3759.39	4689.7	4565.09	0	0	0	0	0
Glutathione	Oxidation	norm. SUM	4.78172e+06	5.75936e+06	6.18604e+06	2.30378e+06	2.32588e+06	2.56688e+06	7.88445e+06	1.10204e+07	9.09049e+06	7.56911e+06	7.3295e+06	6.85196e+06	9.78844e+06	1.02124e+07	1.22804e+07	6.05079e+06	6.73274e+06	6.72904e+06	4.3815e+06	5.43287e+06	5.14889e+06	1.0989e+06	1.62423e+06	1.33933e+06	6.74564e+06	6.77892e+06	6.75763e+06	2.1876e+06	2.11513e+06	1.86477e+06	8.29313e+06	9.36017e+06	1.15944e+07	5.67059e+06	6.11847e+06	6.52553e+06	9.07006e+06	9.15389e+06	9.81738e+06	5.75496e+06	7.53247e+06	6.60801e+06	0	0	0	0	0
NAD+	Oxidation	norm. SUM	886741	844443	1.02925e+06	1.02538e+06	994507	1.1324e+06	805792	909992	770735	1.04292e+06	1.03422e+06	991095	963177	982124	1.19208e+06	1.05838e+06	1.13477e+06	1.21929e+06	918476	919534	909491	1.1452e+06	1.24865e+06	1.07863e+06	934906	903142	972030	1.26387e+06	1.11036e+06	1.05516e+06	960521	1.07411e+06	1.29445e+06	1.26824e+06	1.21601e+06	1.36725e+06	989908	964678	1.06687e+06	1.16546e+06	1.31857e+06	1.28788e+06	0	0	0	0	0
NADH	Oxidation	norm. SUM	886741	843244	1.02603e+06	1.02538e+06	994507	1.13294e+06	804112	909992	770735	1.04292e+06	1.03422e+06	991408	964454	982124	1.19208e+06	1.05816e+06	1.13352e+06	1.21929e+06	917984	919534	909595	1.14328e+06	1.24865e+06	1.07863e+06	934906	903142	972030	1.26387e+06	1.10997e+06	1.05516e+06	960521	1.073e+06	1.29354e+06	1.26824e+06	1.2154e+06	1.36725e+06	990400	964678	1.06687e+06	1.16559e+06	1.31795e+06	1.28882e+06	0	0	0	0	0
NADP+	Oxidation	norm. SUM	11218.9	9302.71	9699.45	8253.13	8522.61	9824.57	25406.2	27213.2	23013.6	22226.7	20075.4	20569.7	17628.5	11071.7	16351.4	11969.1	15690	18129.4	8037.84	7673.03	10361.5	1338.48	4550.15	4399.86	18238.1	12762.8	14219.2	8527.19	8196.98	10347.9	12616.1	12787.9	21639.8	15877.4	15963.9	18347.6	10046.6	13874.3	15642	11646.5	16957.6	21337.9	0	0	0	0	0
NADPH	Oxidation	norm. SUM	46195.5	47651.5	56181.9	13047.4	28435.3	38457	34407.9	38638.1	30192.3	19773.4	15103	18302	41320.1	50855.1	62482.1	7291.97	24588.8	25809.5	52238.6	49869.2	53241.3	31224.4	35536.9	43134.4	37916.6	37479.9	39414.3	36716.2	27569.5	31902	17398.6	50714.3	49543.5	21397.9	21880	18539.6	60437.4	46629.3	49751.3	25200.9	20408.5	19604.8	0	0	0	0	0
GSSG	Oxidation	norm. SUM	127355	46156.8	33976.1	17732.3	19273.5	19775.1	275832	99909.7	81723.7	93254.4	94878.2	93850	88348.1	64811.8	113225	94665.9	92317.1	168191	97852.6	27385.1	35303.9	11788.2	10042.2	11715.8	66245.1	41402.8	59104.7	32246.9	19244.4	26955	72313.5	51268.6	60831.2	150309	103686	136540	116785	80590.7	62487.5	133496	143217	148970	0	0	0	0	0
Nicotinamide	Methylation	norm. SUM	198379	235384	147840	173699	267468	199208	154364	218995	210754	215274	255995	249318	112087	93418.2	156135	78139.6	82059.9	196139	144269	149973	194780	157617	161792	155890	233850	122019	210838	179608	181421	210838	101066	125091	233572	122726	94448.8	170401	128516	155488	196284	159253	199026	174820	0	0	0	0	0
Betaine	Methylation	norm. SUM	5.10603e+07	5.19219e+07	5.50088e+07	4.10347e+06	4.56682e+06	4.35178e+06	4.66134e+07	4.93043e+07	4.28766e+07	4.96062e+06	4.80322e+06	4.32105e+06	5.062e+07	4.97476e+07	6.85803e+07	4.71159e+06	4.17015e+06	4.32426e+06	4.90884e+07	4.55827e+07	5.02202e+07	3.26586e+06	4.19986e+06	3.82793e+06	1.42792e+08	1.46641e+08	1.50621e+08	6.5366e+06	6.30243e+06	5.81334e+06	2.65182e+07	2.87536e+07	3.48109e+07	5.13168e+06	4.29175e+06	4.90731e+06	3.55768e+07	3.13654e+07	3.48264e+07	4.7332e+06	4.76118e+06	4.50276e+06	0	0	0	0	0
S-Adenosyl-Homocysteine	Methylation	norm. SUM	142946	147604	175219	178270	188434	193694	176846	201446	188589	261631	230110	241018	137312	150104	177399	181075	199670	205509	132217	142180	160826	80377	196693	185999	187734	188242	195986	228974	238035	246613	154407	149883	196800	226705	211262	233161	165779	155410	166406	216301	237360	265533	0	0	0	0	0
Cystine	Methylation	norm. SUM	10678.2	13375.4	4045.25	162809	142364	127429	34307.7	62317	38352	58851.9	41430.5	36036.3	46218.1	25836.2	21470.9	169632	165085	138497	4016.49	6442.99	7257.65	218194	174167	128680	20479.9	8309.7	9604.11	251040	184822	140191	103967	98450.9	116796	310563	244285	263674	92386.5	76251.8	62559.4	277305	262411	223738	0	0	0	0	0
Cysteine	Methylation	norm. SUM	486.707	189.97	0	2913.29	2050.23	2098.23	0	954.591	586.375	703.848	0	633.412	592.576	360.747	272.533	2795.95	5411.75	4944.97	0	243.743	0	2951.17	2641.36	1783.91	252.972	0	0	3702.9	3949.79	3612.98	3353.97	4065.05	3525.6	7996.04	9383.8	7475.62	2183.73	1395.45	2903.63	9277.4	9492.84	8548.58	0	0	0	0	0
S-Adenosyl-Methionine	Methylation	norm. SUM	23556.6	19098.7	22104.8	18349.2	16534.6	15508.1	22603.2	25782.3	16136.2	19120.5	13836.6	14481.4	27768.8	26458.7	27920.8	20994.9	25366.5	16185.8	18863.2	21912.4	19766.9	17967.9	18330.1	17237.2	18954	18223	14933.9	20220	16652.9	13573.3	21731.6	21575.7	23788.5	20060.9	17413.4	16310.5	23437.6	20137.1	21481	24550.2	22970.7	17859.9	0	0	0	0	0
Choline	Methylation	norm. SUM	5.71161e+07	5.11731e+07	6.05125e+07	1.10471e+08	1.09012e+08	1.14117e+08	4.33083e+07	4.56725e+07	3.76074e+07	9.3542e+07	8.96313e+07	8.28958e+07	5.01786e+07	5.1455e+07	6.25441e+07	1.01483e+08	1.11411e+08	8.46334e+07	5.15062e+07	5.07215e+07	5.1998e+07	6.20402e+07	1.16358e+08	1.00974e+08	4.36639e+07	4.27046e+07	4.21318e+07	9.03768e+07	8.22229e+07	7.82369e+07	3.66429e+07	3.7995e+07	4.59616e+07	7.30031e+07	6.41232e+07	7.23731e+07	4.81926e+07	4.52338e+07	4.74992e+07	1.01506e+08	1.19731e+08	9.93208e+07	0	0	0	0	0
Cystathionine	Methylation	norm. SUM	3980.95	5951.47	3718.39	4073.25	4297.02	4817.85	9755	9357.05	8978.85	10067.2	9983.89	10830.2	9765.79	9638.88	11323.4	13149.1	12977.7	15385.4	5509.62	4586.81	4317.74	3012.38	3258.1	2809.85	2516.96	2782.49	2442.1	4764.66	4637.09	3901.16	7878.53	8933.6	11013.3	13966.6	14077	14538.7	11183.8	11746.4	10850.9	12662.4	16284.8	16060.7	0	0	0	0	0
Folic acid	Methylation	norm. SUM	5503.66	7310.72	3451.72	7235.64	11187.6	7164.16	4285.79	4993.83	6159.23	3399.23	5427.37	6789.22	826.245	1658.85	2573.62	895.495	1246.9	3313.26	2413.04	2716.37	5201.59	10469.8	4801.4	4974.07	4475.22	3769.43	7857.16	6749.22	6304.53	7694.6	1955.27	2829.64	3168.91	3926.39	1453.22	4089.13	1429.79	2167.62	4434.83	4780.92	5210.21	8369.78	0	0	0	0	0
Methylnicotinamide	Methylation	norm. SUM	3.53628e+08	3.3698e+08	3.43785e+08	3.5131e+08	3.70404e+08	3.70085e+08	4.89462e+08	5.09207e+08	4.38918e+08	5.69089e+08	5.63416e+08	5.04911e+08	3.64662e+08	3.59644e+08	4.51693e+08	3.75775e+08	3.97907e+08	4.26031e+08	4.28456e+08	4.27416e+08	4.14765e+08	3.59902e+08	4.11725e+08	3.82039e+08	4.77793e+08	4.63408e+08	4.54965e+08	5.48885e+08	5.00103e+08	4.58974e+08	3.52003e+08	3.91671e+08	4.42777e+08	4.94492e+08	4.68337e+08	4.96212e+08	3.95154e+08	3.68417e+08	3.82719e+08	4.5526e+08	5.22546e+08	4.5516e+08	0	0	0	0	0
Creatinine	Urea Cycle	norm. SUM	2.9701e+06	3.18695e+06	2.66205e+06	3.05644e+06	3.63563e+06	2.97055e+06	3.20827e+06	3.52659e+06	3.17392e+06	3.31411e+06	3.5507e+06	3.24989e+06	2.55467e+06	2.54219e+06	3.18425e+06	2.37338e+06	2.48679e+06	2.88087e+06	2.4879e+06	2.51297e+06	2.60945e+06	1.94773e+06	2.79028e+06	2.58708e+06	3.61325e+06	3.09802e+06	3.31662e+06	3.49871e+06	3.35347e+06	3.04121e+06	2.68914e+06	2.90392e+06	3.3504e+06	3.13705e+06	2.41232e+06	2.96358e+06	2.80146e+06	2.7602e+06	2.9184e+06	2.85833e+06	3.28148e+06	3.04802e+06	0	0	0	0	0
Creatine	Urea Cycle	norm. SUM	1.30404e+07	1.29988e+07	1.22038e+07	8.44053e+07	8.33942e+07	8.71009e+07	5.75008e+06	6.50926e+06	5.55548e+06	1.92471e+07	1.82041e+07	1.68322e+07	4.42766e+07	4.97244e+07	5.48143e+07	2.24762e+08	2.21703e+08	2.50138e+08	8.91118e+06	9.37533e+06	8.75958e+06	5.03336e+07	8.85014e+07	7.75047e+07	2.12074e+07	2.05498e+07	1.91943e+07	1.15125e+08	1.03746e+08	1.06348e+08	1.11417e+07	1.30495e+07	1.48223e+07	1.16572e+08	1.01794e+08	1.06637e+08	8.77597e+06	8.97424e+06	8.59877e+06	8.2783e+07	9.28901e+07	9.11904e+07	0	0	0	0	0
n-Acetylglutamate	Urea Cycle	norm. SUM	15859.4	15565.4	18900.4	7353.82	7729.31	8048.85	19375.1	20845.9	17994.8	5221.59	5729.21	9716.42	23120.4	22438.8	25526	10297.9	12542	10862.9	23481	19975.3	17419	4764.33	8740.06	7210.95	25536.6	27812.7	24561.2	7823.53	7996.56	9990.96	14699.5	18071.3	26882.5	9610.39	10083.5	7837.4	15360.8	20202.5	21303.6	7504.55	7153.52	11741.9	0	0	0	0	0
Citrulline	Urea Cycle	norm. SUM	223223	254289	226062	151814	172689	154705	264679	336253	268864	184931	188127	181718	222649	210264	270386	144120	158043	184608	197595	213055	210040	79275.4	155560	138282	267091	235241	222369	163866	144298	141309	219846	228404	287363	158347	158580	157473	226008	216342	235057	146124	152658	147686	0	0	0	0	0
Fumarate	Urea Cycle	norm. SUM	844665	877302	920003	800023	867780	853776	959270	1.0481e+06	869437	1.03076e+06	955538	905545	776592	811183	932045	680371	692455	765658	735140	715475	720240	875699	797855	708652	713234	702843	704580	839955	818553	752078	700458	737806	932579	817475	743648	829111	766550	727124	716804	781762	911305	814024	0	0	0	0	0
Ornithine	Urea Cycle	norm. SUM	368291	376657	319926	263320	347372	236895	483155	515007	442820	310035	344745	293705	356269	347518	445508	195525	231773	259792	314873	280527	324601	199397	232720	202754	554716	429092	428592	275504	238141	245299	269927	281123	323220	224367	181897	205631	280463	293689	304424	213742	203547	211042	0	0	0	0	0
16.0Palmitoyl-L-carnitine	Fatty Acids	norm. SUM	54371.6	53526	57175.2	36221.8	46810.4	42157.9	71712.5	88919.6	79729.2	72217.1	60925.8	89410.8	48770	59889	62603.9	41716.5	41984	51532.1	44962.4	51935.7	41283	23233.9	28504.7	25495.7	41641.7	40603	38803.4	30818.9	29804.2	28874.1	23224.8	33802	39726.7	26892.8	24081.4	27712.3	35402.7	39275.6	36421.2	31059.3	35389.1	37194	0	0	0	0	0
18.0Stearoyl-L-carnitine	Fatty Acids	norm. SUM	34786.7	38493.3	49574.5	36945.9	37813.9	38376.3	47020.4	54117	47278.8	47385.7	41629.6	48057.3	46012.4	52090.4	63098.1	46326	42487.9	54699.7	35523.9	36001.8	41217.2	24685.3	32170.7	25337.5	35636.5	33500	32613.8	25826.5	25967.6	25305.1	34951	38318.8	50105.8	36755.6	24691.4	34534.5	34906.5	34692.6	36003.7	28987.1	34426.3	31670.2	0	0	0	0	0
14.0Myristoyl-L-carnitine	Fatty Acids	norm. SUM	20873	21276.2	22324	9604.34	15777.2	10882.1	22774.1	26730.7	23962.2	20914.7	17971.2	25002.4	10930.7	11090.3	16670.5	7895.45	6721.32	9913.57	13663.1	12345.2	10702.2	3825.26	1707.44	3346.44	5889.6	4814.67	3285.18	1880.01	4748.03	5735.29	4994.35	5598.79	8453.66	5141.04	4753.65	7371.92	9282.53	7826.07	9013.88	6787.31	5780.62	8003.76	0	0	0	0	0
18.1Oleoyl-L-carnitine	Fatty Acids	norm. SUM	44107.8	44274.3	47537.8	53374.3	50948.4	47713.7	44758	59864.6	47229.5	90548.9	77616.4	87052	37781.5	43060.1	50018.9	56469.3	64801	71441.4	31526.8	28559	30093.2	30844.7	31757.1	32063.9	26163.1	26677.3	26306.7	26787.1	33203.3	28795.7	25180.5	27020.3	33283	42476	39063.4	46696.7	28696.1	30858.6	29451.3	39523.1	53983.5	50090.3	0	0	0	0	0
6.0Hexanoyl-L-carnitine	Fatty Acids	norm. SUM	19523.3	18677.8	21924	15226.8	17190.5	17575.6	14282.3	17660.2	14522.7	15437.7	12043.5	13649.1	12423.9	11617.9	17953.2	15254.1	15103.9	20754.4	16883.1	13299.7	13244	7980.23	10832.7	10518.2	10943	11827.8	12897.2	12336.7	10192.9	9656.72	13869.1	16624.7	20871.3	15766.4	13510.7	14634.3	15440.7	13629.8	14892.5	9116.55	11900.2	11352.2	0	0	0	0	0
3-HydroxybutanoicAcid(BHBA)	Fatty Acids	norm. SUM	31350.6	33748.6	37645.5	20414.4	30369.2	26134.8	37305.1	44999.9	46435.6	24502.4	29240.6	24511.3	25132.2	29749.8	41066.8	26743	17342.5	23378.2	25104.5	28813.3	29599	24151.1	30577	26204	46949.3	33397.1	23028.8	14138.3	22812.1	22941.7	36619.4	32444.5	42523.1	21450.7	15734	17471.5	42706.3	38345.1	38184	22759.2	25382.6	16174.2	0	0	0	0	0
4.0Butyryl-L-carnitine	Fatty Acids	norm. SUM	622705	631836	702741	426671	439220	479996	642688	666284	584739	330038	341852	326006	551234	584151	718757	328294	302437	381256	542081	529684	553722	278978	357773	323788	302963	292475	291040	273998	250852	227432	613756	677616	813786	289264	223625	280311	577057	549399	589832	220328	266054	243611	0	0	0	0	0
3.0Propionyl-L-carnitine	Fatty Acids	norm. SUM	2.78192e+06	2.94807e+06	3.1296e+06	1.84988e+06	1.75909e+06	1.86353e+06	2.37709e+06	2.52568e+06	2.24019e+06	1.24651e+06	1.25074e+06	1.19002e+06	2.34199e+06	2.3161e+06	3.05774e+06	1.29408e+06	1.31803e+06	1.48999e+06	2.73014e+06	2.54738e+06	2.68583e+06	1.28045e+06	1.67958e+06	1.48974e+06	923523	863132	868229	981570	913333	804607	2.19504e+06	2.47293e+06	2.93056e+06	1.36284e+06	1.18421e+06	1.39437e+06	2.62021e+06	2.42115e+06	2.70343e+06	1.09107e+06	1.28874e+06	1.13406e+06	0	0	0	0	0
Glycerol	Fatty Acids	norm. SUM	1.15957e+06	792131	890116	785556	732278	954983	1.10891e+06	942045	738108	908465	1.08553e+06	956610	603449	683590	915873	669990	698435	1.01023e+06	669360	775195	575665	791270	831659	979570	905623	832122	1.03085e+06	874498	922510	838880	778632	814883	839942	906747	767302	934427	996431	666695	726487	843680	584594	734921	0	0	0	0	0
2.0Acetyl-L-Carnitine	Fatty Acids	norm. SUM	1.26087e+07	1.24564e+07	1.32368e+07	3.45717e+06	3.78174e+06	4.02977e+06	1.46318e+07	1.60589e+07	1.31386e+07	5.39193e+06	4.83933e+06	5.03689e+06	1.30817e+07	1.28069e+07	1.68172e+07	4.71835e+06	5.16223e+06	5.28021e+06	9.16551e+06	9.01373e+06	8.81745e+06	2.232e+06	2.77572e+06	2.42763e+06	1.61936e+07	1.7085e+07	1.68815e+07	5.50761e+06	4.98882e+06	4.52425e+06	1.51751e+07	1.63715e+07	1.97921e+07	6.08965e+06	5.60208e+06	6.68627e+06	1.292e+07	1.21475e+07	1.23507e+07	3.75689e+06	4.36088e+06	3.79199e+06	0	0	0	0	0
FAD(addH-1)	Fatty Acids	norm. SUM	34102.3	20716.5	35607.4	18220.7	22016.5	26452.5	46442.7	43960.6	45640.8	28764.3	23651.5	35210.1	30934.3	44773.7	51031.3	20956.8	26873.7	30218	36881.3	33282.2	37272.5	21865.6	23676	26818.5	55347.7	52312.2	51304.5	30059	31542.1	34852.1	27073.1	43552.2	44700	28195.7	22076.2	27352.2	34102.5	40222.3	43112.4	26658.3	23460.5	34834.8	0	0	0	0	0
L-Carnitine	Fatty Acids	norm. SUM	4.80858e+07	4.65475e+07	5.48122e+07	3.1034e+07	3.30936e+07	3.40099e+07	3.81267e+07	3.91536e+07	3.3117e+07	3.35948e+07	3.25114e+07	2.97201e+07	3.0605e+07	3.08106e+07	3.90912e+07	2.76132e+07	3.05418e+07	3.27387e+07	5.17853e+07	5.35926e+07	5.69491e+07	3.04053e+07	3.48878e+07	3.1154e+07	2.46131e+07	2.44582e+07	2.2527e+07	2.00931e+07	1.77219e+07	1.71503e+07	3.27103e+07	3.66166e+07	4.33326e+07	3.26621e+07	3.05764e+07	3.39873e+07	4.50671e+07	3.98013e+07	4.21088e+07	3.46835e+07	3.66677e+07	3.67962e+07	0	0	0	0	0
AcetylCoA	Fatty Acids	norm. SUM	24272.5	29360.4	34069.3	10538.2	11693.8	28308.2	45530.8	42586.6	41187.2	37872.8	15517.6	31539.8	19019.6	26516	45372.4	14940.1	35220.5	31884.3	39440.1	24744.3	34901	20249	23436.7	22997.8	45760.3	45760.8	45296.6	33192.4	29279.5	32209.6	25577.6	22773.2	61298.7	40904.5	30491	42167.6	48849.8	44041.4	48203.5	37355.5	21251.4	43214.5	0	0	0	0	0
Glycerol-3P	Fatty Acids	norm. SUM	34532.2	33674.2	38782.4	109564	115916	114557	40910.9	45238	36918.8	105394	104357	93564.7	25854.5	26452.4	32632.6	86708.2	92277.3	98539.5	35509.9	37690.1	35948.6	141000	196239	173770	61886.2	55987.3	53409.3	163969	125556	112935	40196.5	41667.6	56549.1	204252	163036	161267	34688.6	34463.4	34061.5	117008	139424	114639	0	0	0	0	0
Adenosine	Purines	norm. SUM	410759	451427	434101	1.27412e+06	1.45926e+06	1.54834e+06	961071	975709	850713	1.80815e+06	1.61092e+06	1.55712e+06	422263	349603	580688	842460	778418	954597	201834	207791	225145	462997	855405	703194	476726	304151	358142	587254	664869	834124	345974	356126	656286	962885	1.03457e+06	1.62791e+06	261545	281634	318906	714737	1.15657e+06	1.23262e+06	0	0	0	0	0
Adenine	Purines	norm. SUM	62677.3	90555	101474	56198.4	93644.5	88599.4	59779.5	88304.2	130946	71526.3	92515.2	106566	60635.7	92037.3	154782	60903.3	72705.1	125570	39859.7	84711.6	115981	42153.9	76400.3	91993.7	88558.7	81284.9	120226	57264.9	78894.4	103640	65004.5	119421	132503	55265.2	76633.5	112797	64019.5	81146	129022	54480.8	107098	115777	0	0	0	0	0
cAMP	Purines	norm. SUM	388.136	640.432	1703.59	856.172	0	954.173	0	929.265	0	1882.61	0	1677.75	1106.71	825.957	0	1394.03	1698.02	1790.19	1484.49	640.815	0	0	0	0	1519.95	1637.06	0	0	0	1230.26	1323.85	1072.95	0	1526.24	960.996	856.709	1176.28	1155.62	0	1527.68	882.602	2816.62	0	0	0	0	0
Hypoxanthine	Purines	norm. SUM	59995.2	56547.2	41964.7	204139	213737	164953	9285.54	7615.27	8191.9	67093.8	73556.8	57248.3	22365.1	20272.9	21216.2	147595	147036	183391	58292	63035	63775	342010	345704	318161	66204.5	86488.3	96283.9	374378	315850	259278	8813.9	13774.7	5010.98	159254	94268.6	88167	11616.9	10159.7	11608.5	181077	199736	145566	0	0	0	0	0
Inosine	Purines	norm. SUM	25645.6	24743.4	27333.4	49564.8	62715.2	64607	35761	38774.6	32823.8	68271.4	66022.6	56656.4	17989.3	16328.5	19975	53841.4	61152	67231.1	12456.1	13710.6	11773.7	24373.3	40363.7	36333.9	36606.9	29702.8	26762.5	57669.2	60921.6	59283.7	17555.8	17045.3	22751.8	35089	36328.3	40537.6	18005.1	16735.4	18970.7	36504.6	50012.2	43044.2	0	0	0	0	0
Guanosine	Purines	norm. SUM	3925.77	3961.87	4682.09	12560	12654.6	14219.4	2617.51	2867.95	2262.69	7087.4	5312.92	8423.19	4617.36	4237.22	1204.74	18421.4	19609.8	12341.3	2251.09	1381.04	1213.11	9123.05	12219.5	10106.2	1483.3	5664.88	6056.18	17357.6	17684.2	16030.5	3512.08	3718.3	1214.29	7273.55	10600.4	6824.82	3155.63	2350.36	3640.11	10670.3	13490.3	8980.7	0	0	0	0	0
AMP	Purines	norm. SUM	63901.8	35651.5	66750.1	44613.7	60475.2	68621.3	60814.2	62418.4	49725.2	57335.9	45175.7	41585.9	64116.1	59053.5	80232.7	53257.6	54538.6	39828.4	48522.7	53178.1	54932	26551.7	40548.5	34618.3	81070.7	91707.3	87021.4	62337.2	93589.1	71554.9	56509.2	64131.8	65442.1	52077	57056.5	51797.9	58381	52529.3	55737.4	47760.5	56080.7	44300.7	0	0	0	0	0
IMP	Purines	norm. SUM	4195.72	3358.79	5354.2	0	1514.34	1248.77	2172.14	864.355	1648.73	4773.12	4835.58	5673.58	1851.58	2767.44	4061.16	572.088	1629.34	2155.91	6777.56	5840.92	6992.62	0	2345.28	3272.53	7042.84	7638.95	6470.94	2293.63	5035.1	5065.19	4549.8	2642.15	6721.89	2683.41	4673.92	3007.25	9197.07	6197.47	8121.75	3497.45	5017.84	6356.51	0	0	0	0	0
GMP	Purines	norm. SUM	4280.98	4261.79	4872.24	5378.39	6929.94	7783.06	4121.43	5630.29	4956.1	7501.16	6076.89	5564.96	3631.16	4263.55	4558.28	6046.48	5452.82	5451.37	2825.77	3777.7	3559.47	1099.2	3633.04	4253.39	3623.54	6900.91	5312.73	5777.89	7737.09	6098.8	2892.33	4353.08	4036.01	3915.89	5420.22	5219.54	4243.28	2824.7	4464.23	7992.26	4745.04	4238.45	0	0	0	0	0
Guanine	Purines	norm. SUM	0	0	0	0	0	0	0	0	0	0	0	0	0	0	0	0	0	0	0	0	0	0	0	0	0	0	0	0	0	0	0	0	0	0	0	0	0	0	0	0	0	0	0	0	0	0	0
Thymidine	Pyrimidines	norm. SUM	7748.53	11278.7	5654.8	5316.78	8288.79	4677.25	8176.88	9833.45	8589.5	4183.3	6746.73	5283.96	4633.11	5174.42	7231.09	3829.46	4491.03	4330.46	6167.14	6507.51	8219.91	4405.4	6797.51	5063.37	12957	10538	11423.8	8334.27	6800.33	7197.31	6108.43	6709.31	7204.94	4143.26	2981.37	3179.36	7235.96	8533.62	10654.3	5920.41	6441.62	5549.88	0	0	0	0	0
Orotate	Pyrimidines	norm. SUM	32681.2	28174.6	31578	6964.81	8720.51	9479.02	44063.8	40798.6	37661.5	9267.09	9698.4	7097.1	32378.9	32324.9	47191.1	5895.88	4083.25	5238.96	16753.1	18910.5	17441.2	3588.61	2910.28	3806.72	10323.4	9647.95	9727.51	3785.45	4997.15	3395.14	37949.4	36273.3	42141.1	14410.4	9477.8	9739.11	36311.6	34116.6	37073.5	9286.61	10838.4	10655.8	0	0	0	0	0
Uracil	Pyrimidines	norm. SUM	14603.9	17184.8	11229.8	9650.74	15984.2	9972.68	16666.9	17558.5	17264.8	12075	14208.1	12429.7	10259	12816.5	18454	9424.27	12276.8	15177.5	7921.95	7835.79	8182.54	14173.6	7646.91	9026.95	11767.5	13375.6	7868.84	11335.5	9697.87	8317.88	15569.4	13190.2	16861.2	10488.6	11962.9	10406.8	10981.8	12999.8	13201	8053.58	22827.4	14459.8	0	0	0	0	0
Uridine	Pyrimidines	norm. SUM	3597.26	3943.34	4369.49	4532.11	5154.66	4938.31	5675.15	5756	5488.73	6594.6	7205.73	7283.88	1957.72	3855.34	3512.45	5275.79	7252.17	9379.2	2466.02	2535.85	1377.6	1712.83	4863.99	3880.44	5143.58	3948.49	5472.11	5763.12	7698.41	6160.76	2498.58	1897.33	3044.32	2404	1909.01	3508.27	2233.54	2292.83	1767.91	2013.04	1871.11	4420.15	0	0	0	0	0
Thymine(doublet)	Pyrimidines	norm. SUM	0	0	0	0	0	0	0	0	0	0	0	0	0	0	0	0	0	0	0	0	0	0	0	0	0	0	0	0	0	0	0	0	0	0	0	0	0	0	0	0	0	0	0	0	0	0	0
Dihydroorotate	Pyrimidines	norm. SUM	24172.1	21786.2	22616	4932.39	5924.32	6736.87	31732.4	32217.9	29293.5	7514.83	7715.67	4379.82	26070.3	18370.7	24759.6	1985.37	2236.78	1672.48	13645.1	13849	12530	0	2317.82	1224.98	5977.22	5983.77	4662.83	1255.35	3750.59	2064.54	15221.9	15993.2	20120.5	6169.63	3081.04	4475.22	26339.5	29737.8	29157.1	5897.86	4686.7	6865.53	0	0	0	0	0
Cytosine	Pyrimidines	norm. SUM	0	0	0	0	0	0	0	0	0	0	0	0	0	0	0	0	0	0	0	0	0	0	0	0	0	0	0	0	0	0	0	0	0	0	0	0	0	0	0	0	0	0	0	0	0	0	0
Cytidine	Pyrimidines	norm. SUM	25067.7	24341.8	23980.3	68353.3	71651.6	73164	26704.4	30306.3	25187.5	99749.5	87849	81120.7	26587.6	23878.7	31509.2	115098	123805	134365	14003.2	15868.8	15608.7	63992.7	81528.7	71614.8	43003.3	40845.6	43508.4	125128	123976	108191	25497.6	28043.2	33837.6	70756.2	70717.5	68270.6	24702.7	22465.1	20955.8	72902.5	89383	78416	0	0	0	0	0
Deoxyuridine	Pyrimidines	norm. SUM	31294.9	34722.8	24691	5559.46	9882.82	13641.1	31530.9	57244.2	47579.3	43629.6	38841.3	32676.1	57274.8	70653.4	59958.9	35001.7	36430.2	37168.5	18842.8	22784.6	31927.4	1690.22	5878.81	5338.12	32375.8	35539.4	29171.1	1585.22	7908.79	7323.74	41179.4	56381.3	54588.5	38952.6	20973.7	27068.4	52790.7	50248.1	53027.4	37228.4	44927.1	26305.7	0	0	0	0	0
UMP	Pyrimidines	norm. SUM	3586.61	3834.48	6634.54	4979.91	7197.61	9186.99	6247.01	6668.08	5277.43	6992.51	5642.45	6229.63	5314.2	5423.54	5837.46	5999.2	5307.15	7090.37	4410.2	4434.04	3501.27	784.837	3027.24	3146.7	4027.45	5416.31	5170.89	7487.54	10068.7	8089.42	2687.73	4091.05	3841.4	4013.12	5049.33	5745.42	5651.03	3811.15	5453.64	4705.36	5148.51	4447.56	0	0	0	0	0
CMP	Pyrimidines	norm. SUM	0	0	0	0	0	0	0	0	0	0	0	0	0	0	0	0	0	0	0	0	0	0	0	0	0	0	0	0	0	0	0	0	0	0	0	0	0	0	0	0	0	0	0	0	0	0	0
N-Carbamoyl-aspartate	Pyrimidines	norm. SUM	33048.1	31882.1	41664.5	6488.31	9382.43	9585.3	37450.9	39977.8	38473.6	9818.49	8872.25	8291.79	38445.8	37622.8	43404.3	4738	4814.36	2442	24381	21214.5	23931.8	13389.1	5947.61	4252.81	4586.18	6289.79	6295.25	2767.08	1854.56	2259.01	24038.7	26227.2	27594.1	6916.9	6952.44	7742.93	48577.3	42846	39285.1	9201.08	11323.9	11790.9	0	0	0	0	0
N-Ac-Glucosamine	Glucosamine	norm. SUM	24212.8	23415.8	27714.1	21127	20525.5	23119.3	27644.6	28849.5	26043.8	23900.2	25223.4	23587.4	23720.5	23833.3	29626.2	20237.5	22001.9	22635.5	22867.5	21137.3	20988.2	8942.52	20411.8	18257.7	30285.4	29986	29926.4	22454.7	24963.4	22017.4	27382.7	30493.5	32162.3	28560.3	22144.3	26810	28025.6	23679.2	27117.7	22357.6	22716.5	25315.6	0	0	0	0	0
Glucosamine	Glucosamine	norm. SUM	13816.7	13609.8	11484.3	20029	19070.8	12743.4	14681.4	11898.5	11137.5	12502.4	14799.4	11901.4	9419.52	10117.4	14104.3	8989.4	9807.25	10869.4	13302.3	10084.6	13572.6	6202.17	14425.1	10983.3	17135.9	12506.3	13340.1	16339.6	14459.4	12172.9	14929.9	12503	18562.2	16362.4	9471.09	12018.9	11530.6	11387.3	13120.2	16305.2	13845	17459.5	0	0	0	0	0
N-Ac-Glucosamine-6P	Glucosamine	norm. SUM	21447.3	23519.1	26503.6	31946.8	33033.3	32820	26669.7	32131.7	25944.6	39995	43724.9	41217.1	21136.1	23677.2	28827.6	27261.7	31867.7	33999.6	23954.9	21869.2	19956.8	22790.5	29670.6	29147	33414.2	27364	27975.2	46216.1	47394.3	40040.3	24665.6	24197	36416.4	46552.5	42823.7	45932.9	23256.9	25959.7	24893.9	32449.7	39444.4	33637.7	0	0	0	0	0
Glucosamine-6P	Glucosamine	norm. SUM	31873.3	32354.2	36324.7	21306.8	23504.3	23355.8	34530.9	46751.8	37609.5	33610.1	33755.9	30128.9	41965.3	43215.1	51454.7	28491.6	32871.6	33569.9	28099.2	34268.2	35716.9	7408.29	24594.9	19958.5	41477.7	41375.8	41515.9	31814	32606.3	28751.5	26826.2	31357.6	39473.6	21682.5	23921.5	24447	32838.9	32541.1	35703.2	21862.9	28028	22725.6	0	0	0	0	0
UDP-N-Ac-Glucosamine	Glucosamine	norm. SUM	1.36025e+06	1.40115e+06	1.51515e+06	1.19364e+06	1.27366e+06	1.3338e+06	1.61361e+06	1.84357e+06	1.56183e+06	1.63857e+06	1.6433e+06	1.61685e+06	1.69228e+06	1.79277e+06	2.18325e+06	1.63467e+06	1.79555e+06	1.90491e+06	1.41968e+06	1.44658e+06	1.41236e+06	1.09095e+06	1.44364e+06	1.30783e+06	1.73224e+06	1.62192e+06	1.62241e+06	1.6217e+06	1.51107e+06	1.44536e+06	1.5077e+06	1.67061e+06	2.02551e+06	1.63236e+06	1.61984e+06	1.74656e+06	1.56202e+06	1.56457e+06	1.59575e+06	1.40518e+06	1.66671e+06	1.57352e+06	0	0	0	0	0

## Sheet: Additional Info
# Samples	42
# Standards	5
# Replicates	3
# 0 values allowed	1
normalisation factor			SO	Legenda	Cell line	Filename	Orginal												Median	Normalisation factor
0.874773	EZ_Exp236_001		1	Control cells	CTNS +/+	EZ_Exp236_001	Control cells 1												127368	0.874773
0.861233	EZ_Exp236_002		2	Control cells Cys	CTNS +/+	EZ_Exp236_007	Control cells Cysteamine 1												129371	0.861233
0.900479	EZ_Exp236_003		3	Control cells C1	CTNS +/+	EZ_Exp236_013	Control cells Compound 1 1												123732	0.900479
0.947347	EZ_Exp236_004		4	Control cells C2	CTNS +/+	EZ_Exp236_019	Control cells Compound 2 1												117611	0.947347
0.95912	EZ_Exp236_005		5	Control cells C3	CTNS +/+	EZ_Exp236_025	Control cells Compound 3 1												116167	0.95912
1.02405	EZ_Exp236_006		6	Control cells NAC	CTNS +/+	EZ_Exp236_031	Control cells NAC 1												108801	1.02405
1.0842	EZ_Exp236_007		7	Control cells C1 + NAC	CTNS +/+	EZ_Exp236_037	Control cells Compound 1 + NAC 1												102766	1.0842
1.07396	EZ_Exp236_008		8	Cystinotic cells	CTNS Patient	EZ_Exp236_004	Cystinotic cells 1												103745	1.07396
0.919358	EZ_Exp236_009		9	Cystinotic cells Cys	CTNS Patient	EZ_Exp236_010	Cystinotic cells Cysteamine 1												121191	0.919358
1.13487	EZ_Exp236_010		10	Cystinotic cells C1	CTNS Patient	EZ_Exp236_016	Cystinotic cells compound 1 1												98177.2	1.13487
1.12902	EZ_Exp236_011		11	Cystinotic cells C2	CTNS Patient	EZ_Exp236_022	Cystinotic cells Compound 2 1												98686	1.12902
1.10822	EZ_Exp236_012		12	Cystinotic cells C3	CTNS Patient	EZ_Exp236_028	Cystinotic cells Compound 3 1												100538	1.10822
0.852662	EZ_Exp236_013		13	Cystinotic cells NAC	CTNS Patient	EZ_Exp236_034	Cystinotic cells NAC 1												130671	0.852662
0.868997	EZ_Exp236_014		14	Cystinotic cells C1 + NAC	CTNS Patient	EZ_Exp236_040	Cystinotic cells Compound 1 + NAC 1												128215	0.868997
1.08147	EZ_Exp236_015																		103025	1.08147
0.879317	EZ_Exp236_016																		126710	0.879317
0.923065	EZ_Exp236_017			Drugs															120705	0.923065
1.13244	EZ_Exp236_018			cys (Cysteamine) (100 µM)															98387.8	1.13244
0.896066	EZ_Exp236_019			C1 (Disulfiram) (18 µM)															124342	0.896066
0.869259	EZ_Exp236_020			C2 (Genestein) (10 µM)															128176	0.869259
0.834047	EZ_Exp236_021			C3 (Bicalutamide) (35 µM)															133588	0.834047
2.40666	EZ_Exp236_022			NAC (N-acetyl cysteine) (1.8 mM)															46295.9	2.40666
0.986276	EZ_Exp236_023																		112969	0.986276
0.927077	EZ_Exp236_024																		120182	0.927077
1.12713	EZ_Exp236_025																		98851.2	1.12713
1.0871	EZ_Exp236_026																		102492	1.0871
1.07926	EZ_Exp236_027																		103236	1.07926
1.16424	EZ_Exp236_028																		95700.9	1.16424
1.1387	EZ_Exp236_029																		97846.9	1.1387
1.08581	EZ_Exp236_030																		102613	1.08581
0.89488	EZ_Exp236_031																		124506	0.89488
0.948781	EZ_Exp236_032																		117433	0.948781
1.15524	EZ_Exp236_033																		96446.1	1.15524
1.08813	EZ_Exp236_034																		102394	1.08813
0.970251	EZ_Exp236_035																		114835	0.970251
1.09721	EZ_Exp236_036																		101547	1.09721
0.875788	EZ_Exp236_037																		127221	0.875788
0.879253	EZ_Exp236_038																		126719	0.879253
0.923738	EZ_Exp236_039																		120617	0.923738
0.956019	EZ_Exp236_040																		116544	0.956019
1.07265	EZ_Exp236_041																		103872	1.07265
1.05836	EZ_Exp236_042																		105275	1.05836
																			111418

## Sheet: Averages Graphs (2)
				46.2	46.2 + C4	46.2 + C5	14.4	14.4 + C4	14.4 + C5	14.4-1	14.4-3	14.4-3 + C4	14.4-17
				EZ_Exp258_001	EZ_Exp258_004	EZ_Exp258_007	EZ_Exp258_010	EZ_Exp258_013	EZ_Exp258_016	EZ_Exp258_019	EZ_Exp258_022	EZ_Exp258_025	EZ_Exp258_028	Standard_01
				ciPTEC Cystinotic 46.2 1	ciPTEC Cystinotic 46.2 Compound 4 1	ciPTEC Cystinotic 46.2 Compound 5 1	ciPTEC Original 14.4 1	ciPTEC Original 14.4 Compound 4 1	ciPTEC Original 14.4 Compound 5 1	ciPTEC 14.4 Colony 1 1	ciPTEC 14.4 Colony 3 1	ciPTEC 14.4 Colony 3 Compound 4 1	ciPTEC 14.4 Colony 17 1	Standard
			normalisation factor	0.899802	1.28914	1.02564	1.0194	1.11118	1.21052	0.857556	0.919452	1.07878	0.981021
Averages (normalised)	PHE	Amino Acids	norm. SUM	1.74262e+06	1.76202e+06	2.41479e+06	2.03251e+06	2.12048e+06	2.46444e+06	1.80371e+06	2.22697e+06	2.45431e+06	1.95759e+06	0
	LEU	Amino Acids	norm. SUM	3.54398e+06	3.26316e+06	4.55959e+06	4.0056e+06	4.08123e+06	4.67699e+06	3.6446e+06	4.17187e+06	4.82705e+06	3.51164e+06	0
	ILE	Amino Acids	norm. SUM	7.11734e+06	6.1887e+06	9.4388e+06	7.87292e+06	7.19232e+06	8.76778e+06	6.71363e+06	8.56143e+06	9.17508e+06	7.02264e+06	0
	MET	Amino Acids	norm. SUM	1.65196e+06	1.48538e+06	2.16474e+06	1.90363e+06	2.0074e+06	2.21494e+06	1.69647e+06	1.98142e+06	2.23244e+06	1.62224e+06	0
	TRP	Amino Acids	norm. SUM	758724	658646	949886	817001	886115	948778	670900	858034	990287	747693	0
	VAL	Amino Acids	norm. SUM	1.66847e+06	1.06104e+06	1.88502e+06	1.48873e+06	1.23743e+06	1.35179e+06	1.02174e+06	1.77437e+06	2.2273e+06	752273	0
	PRO	Amino Acids	norm. SUM	1.34923e+08	1.02884e+08	1.11177e+08	1.21911e+08	9.31884e+07	9.20341e+07	1.46123e+08	8.04085e+07	7.81542e+07	1.0132e+08	0
	TYR	Amino Acids	norm. SUM	3.31334e+06	2.92052e+06	4.21956e+06	3.19287e+06	3.33266e+06	3.75022e+06	3.33989e+06	3.73719e+06	3.85447e+06	3.01956e+06	0
	THR	Amino Acids	norm. SUM	4.75257e+06	4.13198e+06	6.85478e+06	7.28134e+06	7.43489e+06	8.36557e+06	5.20724e+06	7.88445e+06	9.2659e+06	5.19007e+06	0
	ALA	Amino Acids	norm. SUM	3.81973e+06	3.29287e+06	4.25574e+06	4.90011e+06	4.91215e+06	5.56348e+06	4.17227e+06	3.32957e+06	3.56341e+06	3.99599e+06	0
	GLN	Amino Acids	norm. SUM	2.45148e+07	2.70299e+07	3.25333e+07	3.7299e+07	3.85695e+07	4.38678e+07	2.50918e+07	4.53527e+07	4.25587e+07	3.71861e+07	0
	ASN	Amino Acids	norm. SUM	28881.4	43105.5	39394.3	19014.1	94684.2	29716.5	36376.9	18807.1	66642.9	19273.5	0
	b-ALA	Amino Acids	norm. SUM	5.72971e+06	5.87885e+06	6.25766e+06	3.94671e+06	2.925e+06	4.22882e+06	3.69232e+06	3.41731e+06	3.0888e+06	5.1026e+06	0
	GLY	Amino Acids	norm. SUM	19943.9	24986.4	25025.7	35444.3	62269.6	45841.3	28208.7	34375	42812.5	28908.8	0
	GLU	Amino Acids	norm. SUM	2.52502e+07	2.81102e+07	2.64708e+07	2.48983e+07	2.26135e+07	2.73908e+07	2.73445e+07	2.58717e+07	2.06391e+07	2.75297e+07	0
	SER	Amino Acids	norm. SUM	81352.3	91750.1	125618	50633.1	101078	59081.3	34174.3	81658.1	129913	56799.4	0
	HIS	Amino Acids	norm. SUM	0	0	0	0	0	0	0	0	0	0	0
	ASP	Amino Acids	norm. SUM	861079	904735	1.00753e+06	1.33673e+06	1.76789e+06	1.59915e+06	1.43314e+06	1.49938e+06	1.67191e+06	1.96352e+06	0
	Cystine	Amino Acids	norm. SUM	499828	561247	454905	80127.7	47999.5	103847	34572.5	865381	1.07115e+06	28838.4	0
	CYS	Amino Acids	norm. SUM	23389	25958.2	20393.9	3746.04	1923.23	4218.2	1200.96	40871	54986.4	891.289	0
	LYS	Amino Acids	norm. SUM	346168	187993	820909	513378	279710	723315	1.26033e+06	878680	748901	500834	0
	ARG	Amino Acids	norm. SUM	3.36939e+06	1.97471e+06	6.21553e+06	5.15693e+06	2.95177e+06	6.27288e+06	9.60851e+06	7.321e+06	7.10529e+06	5.01509e+06	0
	Pyruvate	Glycolysis	norm. SUM	83718.3	71262.6	123076	69219.1	51061.8	64042.7	51817.3	60095	72906.7	61386.3	0
	Lactate	Glycolysis	norm. SUM	5.85179e+06	4.24633e+06	6.04867e+06	5.93646e+06	3.20858e+06	6.77535e+06	5.16615e+06	5.83892e+06	4.28224e+06	4.87641e+06	0
	Glucose	Glycolysis	norm. SUM	561141	545259	1.13009e+06	795193	647021	1.01312e+06	616042	1.23099e+06	1.37075e+06	567337	0
	Dihydroxyacetone3P	Glycolysis	norm. SUM	847426	983918	928959	914849	644374	1.04588e+06	1.06014e+06	368291	397786	739929	0
	HexP	Glycolysis	norm. SUM	22986.1	22634.1	29573.9	31282.1	35689.1	44448.6	33376	32066.8	36403.8	43533.1	0
	Glyceraldehyde3P	Glycolysis	norm. SUM	199049	303908	232600	213962	137335	272277	326490	325052	225683	278730	0
	G6P	Glycolysis	norm. SUM	39373.6	29883.4	47901.4	32680.4	40345.8	37223.1	36628.6	49013.2	61370.5	45455.3	0
	2P-glycerate	Glycolysis	norm. SUM	300536	412888	381824	397877	378056	509312	658494	395634	360870	594051	0
	PEP	Glycolysis	norm. SUM	53544.9	99260.9	90335.1	54412.5	68005.7	108014	152668	63658.7	67704	151380	0
	Fructose16bisP	Glycolysis	norm. SUM	95991	96740.5	128592	123988	82419.8	169453	241270	140696	102463	237527	0
	AcetylCoA	TCA Cycle	norm. SUM	11102.4	16075.7	12143.5	18111.3	15206.2	24922.1	22875.2	22299.1	16385.6	19651.3	0
	a-Ketoglutarate	TCA Cycle	norm. SUM	5.86522e+06	6.55024e+06	5.62495e+06	2.54732e+06	2.05482e+06	2.27232e+06	3.29462e+06	4.34755e+06	3.03299e+06	3.55536e+06	0
	Succinate	TCA Cycle	norm. SUM	158556	116544	194034	162831	144173	205627	129781	186168	172386	125772	0
	Malate	TCA Cycle	norm. SUM	8.6227e+06	7.42182e+06	8.3795e+06	9.48669e+06	7.91278e+06	1.07196e+07	9.79012e+06	1.07442e+07	8.2703e+06	1.08375e+07	0
	cis-Aconitate	TCA Cycle	norm. SUM	790803	842326	767880	1.15486e+06	1.11176e+06	1.24941e+06	1.06351e+06	1.27659e+06	1.18871e+06	1.17434e+06	0
	Citrate	TCA Cycle	norm. SUM	1.00201e+07	1.12691e+07	1.04332e+07	1.27417e+07	1.25058e+07	1.57028e+07	1.46065e+07	1.81845e+07	1.779e+07	1.65526e+07	0
	Erythrose4P	PPP	norm. SUM	27161.2	29976.5	20319.4	25143.5	18538	27802.3	20087.3	28094.3	23543.7	22217.6	0
	Ribulose5P	PPP	norm. SUM	147313	130601	112471	129914	74909.1	107199	114915	78894.1	80958.3	87928.7	0
	Sedoheptulose7P	PPP	norm. SUM	3440.35	2957.53	3675.7	4163.28	1145.75	4022.04	3692.01	4266.33	2248.9	4282.64	0
	6P-gluconate	PPP	norm. SUM	12823.1	19389.6	15448.6	12393.9	13791.3	15387.9	11933.5	31893.5	30521.2	17436.1	0
	8-oxo-guanine	Redox	norm. SUM	17454.2	17798.9	14502.5	9457.02	8526.58	10109	7622	9229.81	8857.85	11930.6	0
	Ophthalmic acid	Redox	norm. SUM	229347	148159	259134	198076	111349	225051	266990	226997	124292	139799	0
	NADH	Redox	norm. SUM	326307	267679	459233	540224	253749	682474	985722	492645	201329	1.10441e+06	0
	Glutathione	Redox	norm. SUM	1.82293e+06	2.74355e+06	2.13961e+06	4.8644e+06	6.04647e+06	5.62416e+06	4.78376e+06	3.1711e+06	4.57108e+06	6.35472e+06	0
	NAD+	Redox	norm. SUM	1.58082e+06	1.95494e+06	1.51089e+06	1.4029e+06	1.40739e+06	1.44296e+06	1.30477e+06	1.54164e+06	1.50748e+06	1.59745e+06	0
	NADP+	Redox	norm. SUM	12939.9	19021.8	15092.4	21887.1	23962.2	31587	26582.5	33823.5	42616	30536.1	0
	NADPH	Redox	norm. SUM	21052.3	27321.7	18535.2	27044.8	25881.3	23206.1	28019.9	27314.6	19731.2	30459	0
	GSSG	Redox	norm. SUM	2914.02	5961.97	9264.22	20804	32828.6	31614.4	23581.9	30532.6	75113.9	41381.5	0
	Adenosine	Purines	norm. SUM	292659	544662	514985	154107	232525	301142	313986	181908	191988	429233	0
	Adenine	Purines	norm. SUM	13297.8	19544.9	17968.3	18289.1	20644.8	15251.2	15157.5	21202.4	29811	21167.7	0
	Hypoxanthine	Purines	norm. SUM	138890	286731	187164	15682.2	151628	12329.3	17356.3	70726.3	249873	14234.4	0
	Inosine	Purines	norm. SUM	38701	148882	34390.1	20516.3	96891	21003.8	30352.6	17061.4	59627.2	31912.3	0
	Guanosine	Purines	norm. SUM	6184.24	23842	6366.31	1361.34	11037.6	0	3251.02	0	11793.3	2149.35	0
	AMP	Purines	norm. SUM	25128	19094.1	34171.8	28984.7	22134.4	41077	47923.2	36501.9	26168.6	46916.9	0
	GMP	Purines	norm. SUM	0	0	2612.61	1296.87	0	1929.6	2675.31	0	0	3394.94	0
	Thymidine	Pyrimidines	norm. SUM	2089.72	1964.7	3032.91	3495.79	3937.01	7172.48	2859.8	9944.75	8555.21	4630.68	0
	Deoxyuridine	Pyrimidines	norm. SUM	1679.88	1136.69	1273.3	5425.42	3690.34	4686.48	2894.35	11988.4	8885	4960.86	0
	Orotate	Pyrimidines	norm. SUM	3093	2039.81	3003.8	11951	5917.58	25125.1	9361.86	23281.8	12022.6	20218.3	0
	Uridine	Pyrimidines	norm. SUM	0	6555.25	0	0	7146.24	0	0	0	5013.38	0	0
	Dihydroorotate	Pyrimidines	norm. SUM	3071.65	0	5005.78	17776.8	6381.28	21546.4	16914.6	32285.2	14819	32331.7	0
	Cytosine	Pyrimidines	norm. SUM	34928.6	121778	50228.8	16146.1	67658.4	19960.4	25502.4	14761.5	31338	16675.2	0
	Cytidine	Pyrimidines	norm. SUM	109144	374566	137758	38024.7	205324	42007.9	51446.3	14057.7	66380.5	33323.2	0
	UMP	Pyrimidines	norm. SUM	6453.04	9990.25	7919.92	7697.95	11066.8	8637.15	10454.1	4560.59	6402.44	6624.06	0
	N-Carbamoyl-aspartate	Pyrimidines	norm. SUM	1340.98	493.852	1115.75	7624.65	2450.96	7438.63	4682.55	10539.4	3323.97	9691.89	0
	16.0Palmitoyl-L-carnitine	Carnitines	norm. SUM	22359.1	59188.6	26893	23609.1	103416	30329.1	36090.6	29607	118933	34604.5	0
	18.0Stearoyl-L-carnitine	Carnitines	norm. SUM	19443.5	55051.1	23506.6	20788.1	66691.4	28770.7	32590.4	29659.3	87281.4	31530.5	0
	18.1Oleoyl-L-carnitine	Carnitines	norm. SUM	23578.3	57204.5	30935	17221.6	89450.5	29119.3	29200.3	25782.1	92360.5	32927.4	0
	14.0Myristoyl-L-carnitine	Carnitines	norm. SUM	5125.2	13304.3	4945.51	7381.01	27138.6	7585.51	8896.48	6177.7	32061	7855.45	0
	6.0Hexanoyl-L-carnitine	Carnitines	norm. SUM	6868.28	5779.61	6335.56	8778.54	12763.9	8623.42	7398.33	8107.88	13697.8	8389.05	0
	4.0Butyryl-L-carnitine	Carnitines	norm. SUM	182502	453514	188312	365064	595154	359762	213825	359202	464656	291726	0
	Glycerol	Carnitines	norm. SUM	173705	175307	164843	132780	163171	186431	145214	148452	163501	147695	0
	3.0Propionyl-L-carnitine	Carnitines	norm. SUM	738971	1.6293e+06	795382	912921	1.90948e+06	1.14132e+06	453507	1.52183e+06	2.01043e+06	1.06381e+06	0
	2.0Acetyl-L-Carnitine	Carnitines	norm. SUM	2.21106e+06	1.92776e+06	2.38169e+06	8.44461e+06	7.01565e+06	8.78589e+06	5.51431e+06	5.73158e+06	4.68203e+06	6.58986e+06	0
	L-Carnitine	Carnitines	norm. SUM	1.76137e+07	1.78187e+07	1.78964e+07	2.69556e+07	2.79414e+07	2.82726e+07	2.15764e+07	2.17029e+07	2.22365e+07	2.037e+07	0
	FAD(addH-1)	Carnitines	norm. SUM	17852.8	24857.7	19070.2	25965.4	29140.1	32934.3	32076.5	33986.8	34260.6	35327.4	0
	Glycerol-3P	Carnitines	norm. SUM	417859	1.09395e+06	421281	288687	943469	385758	316474	288963	900593	163055	0
	N-Ac-Glucosamine	Glucosamine	norm. SUM	37571.4	42657	36334.5	43800.4	48084	49568.3	38898	35285.3	41133.6	36682.1	0
	Glucosamine	Glucosamine	norm. SUM	35407	24095.3	67797.8	36746.8	21645.8	40577.4	13695.2	49169.1	46391.7	18668.2	0
	N-Ac-Glucosamine-6P	Glucosamine	norm. SUM	62185.9	66282.8	60138.1	38217.5	152707	41119.8	40843.5	24315.1	121937	28996.7	0
	Glucosamine-6P	Glucosamine	norm. SUM	35129.7	31493.2	31573.5	45802.2	42932.2	51071.6	50976.9	29236.4	31772.7	42048.7	0
	UDP-N-Ac-Glucosamine	Glucosamine	norm. SUM	1.71513e+06	2.85346e+06	1.08619e+06	1.85081e+06	3.33132e+06	1.36507e+06	1.76309e+06	1.13733e+06	1.81833e+06	2.17505e+06	0
	Nicotinamide	Methylation	norm. SUM	248206	168328	465632	213716	128938	315495	120320	349832	451512	178801	0
	Betaine	Methylation	norm. SUM	2.74612e+06	1.98366e+06	3.78035e+06	1.45826e+07	1.23534e+07	1.66166e+07	5.4043e+06	6.03002e+06	4.82647e+06	4.76263e+06	0
	S-Adenosyl-Homocysteine	Methylation	norm. SUM	248232	323296	243743	280191	279747	305615	184641	297954	311595	268334	0
	Choline	Methylation	norm. SUM	4.15293e+07	4.51001e+07	4.69612e+07	3.98526e+07	4.55602e+07	4.49291e+07	3.72998e+07	5.00556e+07	5.31214e+07	4.59801e+07	0
	S-Adenosyl-Methionine	Methylation	norm. SUM	20240.4	32474.7	18815.6	27792.5	35275.5	25615	21149.1	22258.4	30970.9	23424.2	0
	Methylnicotinamide	Methylation	norm. SUM	2.29194e+08	2.62221e+08	2.1772e+08	2.25196e+08	2.57743e+08	2.21958e+08	2.25918e+08	2.47377e+08	2.5286e+08	2.4513e+08	0
	Creatinine	Urea Cycle	norm. SUM	1.80233e+06	1.41361e+06	2.63719e+06	1.8788e+06	1.28315e+06	2.24953e+06	1.60196e+06	2.40054e+06	2.24977e+06	1.62365e+06	0
	Creatine	Urea Cycle	norm. SUM	4.00384e+07	3.17952e+07	4.43267e+07	9.06774e+06	8.06767e+06	1.04932e+07	1.19924e+07	1.36519e+07	1.57615e+07	1.56769e+07	0
	Citrulline	Urea Cycle	norm. SUM	151072	119422	194971	226248	188262	245733	242409	213299	217330	180838	0
	Fumarate	Urea Cycle	norm. SUM	702756	591063	673246	777914	642419	865443	777868	827862	644420	867256	0
	Ornithine	Urea Cycle	norm. SUM	137095	83051.9	220736	177519	104619	226111	255454	359572	320848	232265	0
	4-Methyl-2-Oxopentanoate	Amino Acids Breakdown	norm. SUM	97764.1	79365	98835.9	51870.8	40223.7	57289.7	40519.2	92866.7	90403	46363.5	0
	4-Hydroxyphenylpyruvate	Amino Acids Breakdown	norm. SUM	11067.3	11843.7	10704.3	14608.8	15739.8	16186.5	12501.8	17019.1	16832.3	22277.7	0
	Kynurenine	Amino Acids Breakdown	norm. SUM	3254.8	3611.4	3081.39	3182.56	4186.68	1829.84	2103.38	3199.16	3728.86	2596.25	0
	Dimethyllysine	Amino Acids Breakdown	norm. SUM	5483.66	1257.61	10487.2	8630.08	4830	10768.4	13814.7	11105.3	9846.48	5679.82	0
	ADMA	Amino Acids Breakdown	norm. SUM	65345	47134.7	92329.4	119007	72835.4	146707	193098	130594	109326	87903	0
	Monomethyllysine	Amino Acids Breakdown	norm. SUM	25079.6	26447.1	30687.9	33851.6	38269.8	45581.7	50432.1	47111.1	52021.6	41230	0
	NMMA	Amino Acids Breakdown	norm. SUM	9119.93	4361.95	16304.4	13681.8	6802.79	17748.3	29065.5	19632.9	15834.4	14601.5	0
Stdevs (normalised)	PHE	Amino Acids	norm. SUM	110924	48984.6	666044	53813.5	109368	132994	80176.7	60477.2	50403.9	102042	#DIV/0!
	LEU	Amino Acids	norm. SUM	61566.7	30239	1.50781e+06	88809	193602	372949	219697	230720	154930	289817	#DIV/0!
	ILE	Amino Acids	norm. SUM	213294	566568	3.33647e+06	254339	597250	543291	87195.5	111763	182886	234242	#DIV/0!
	MET	Amino Acids	norm. SUM	26348.9	103296	719727	97362.4	165028	167282	32535	99113.2	66577.8	75614.7	#DIV/0!
	TRP	Amino Acids	norm. SUM	12246.4	41522.5	310511	15961.7	49586.2	69311.6	20673.2	46608.2	28332.7	51254.5	#DIV/0!
	VAL	Amino Acids	norm. SUM	51319.3	94308.7	1.00718e+06	54609.1	121324	98293.8	33574.8	12623.6	218935	652687	#DIV/0!
	PRO	Amino Acids	norm. SUM	1.47835e+06	8.08028e+06	7.23331e+06	5.04381e+06	8.47862e+06	2.89547e+06	9.82876e+06	1.1893e+06	2.42933e+06	1.05015e+07	#DIV/0!
	TYR	Amino Acids	norm. SUM	117625	166142	1.24673e+06	124257	92033.2	366562	64968.4	66430.6	136427	62669.6	#DIV/0!
	THR	Amino Acids	norm. SUM	212606	103369	3.31413e+06	404882	139344	566283	79966.3	247412	380249	318386	#DIV/0!
	ALA	Amino Acids	norm. SUM	69391.1	50546.8	269475	90458.5	126545	243118	160416	129497	152224	85829.6	#DIV/0!
	GLN	Amino Acids	norm. SUM	385154	436420	6.41339e+06	418213	469983	1.03052e+06	1.48311e+06	1.17064e+06	1.75e+06	3.06274e+06	#DIV/0!
	ASN	Amino Acids	norm. SUM	2437.42	1894.21	5953.95	1437.09	4642.69	2368.22	2425.23	1753.65	6228.5	677.83	#DIV/0!
	b-ALA	Amino Acids	norm. SUM	291966	186237	883522	107190	58054	107794	188228	95284.3	31374.4	39779.3	#DIV/0!
	GLY	Amino Acids	norm. SUM	2185.9	1021.67	2294.73	605.106	2210.51	4222.14	2908.1	2555.64	1748.41	198.397	#DIV/0!
	GLU	Amino Acids	norm. SUM	419698	721756	2.05275e+06	494515	251074	903413	1.35262e+06	1.01613e+06	339317	362278	#DIV/0!
	SER	Amino Acids	norm. SUM	4426.78	1729.11	51097.3	3124.3	5173.53	3619.76	2853.23	4973.86	4098.67	5902.27	#DIV/0!
	HIS	Amino Acids	norm. SUM	0	0	0	0	0	0	0	0	0	0	#DIV/0!
	ASP	Amino Acids	norm. SUM	74946.9	110094	108874	58383.5	141212	43332.9	27743.9	58139.8	14064.5	161211	#DIV/0!
	Cystine	Amino Acids	norm. SUM	31268.9	34313.2	117429	18509.3	5182.95	13384.1	5067.8	73138.2	27625.6	1426.52	#DIV/0!
	CYS	Amino Acids	norm. SUM	1334.75	212.06	5973.29	902.999	579.164	1372.47	281.537	6169.56	4946.14	787.809	#DIV/0!
	LYS	Amino Acids	norm. SUM	119661	54604.6	810933	124193	66739.2	227154	107564	62580.8	116716	81983.6	#DIV/0!
	ARG	Amino Acids	norm. SUM	866979	566212	4.60542e+06	765275	685489	1.10366e+06	184464	179841	831096	417266	#DIV/0!
	Pyruvate	Glycolysis	norm. SUM	6851.18	10864.2	71726.8	8255.81	8166.35	4171.87	2311.04	6218.17	6614.91	10139.6	#DIV/0!
	Lactate	Glycolysis	norm. SUM	148500	244824	333885	86487	240183	235033	373271	298533	143013	507824	#DIV/0!
	Glucose	Glycolysis	norm. SUM	265426	45454.3	758152	96912	42540.5	138934	71648.4	45009.5	133873	120945	#DIV/0!
	Dihydroxyacetone3P	Glycolysis	norm. SUM	98973.6	312455	161986	62568.8	99309.6	49204.7	171853	27474.8	41218.2	56168.6	#DIV/0!
	HexP	Glycolysis	norm. SUM	1616.99	1523.21	1799.84	936.882	3606.1	3615.91	1826.94	2895.31	2958.94	5095.04	#DIV/0!
	Glyceraldehyde3P	Glycolysis	norm. SUM	11833.9	31102.8	20348.3	4559.28	17102.3	24360.3	12507.1	11603.4	11977.7	19054.2	#DIV/0!
	G6P	Glycolysis	norm. SUM	3789.23	8955.3	4847.11	7360.95	8040.43	10271	4339.79	1432.39	3523.55	8162.6	#DIV/0!
	2P-glycerate	Glycolysis	norm. SUM	30263.3	59826.6	73250.3	45077.5	67735.4	52911.6	127526	14608.9	28515.9	85424.3	#DIV/0!
	PEP	Glycolysis	norm. SUM	12363.5	24603.9	21850.3	13977.9	15310.4	33102	94850.4	7789.82	6201.46	98598.9	#DIV/0!
	Fructose16bisP	Glycolysis	norm. SUM	21513.6	44965	34115.2	26809.6	23512.9	34840.4	26822.6	5142.66	10158.5	7062.13	#DIV/0!
	AcetylCoA	TCA Cycle	norm. SUM	806.046	1581.28	1538.41	861.388	1075.48	2104.05	1810.01	3482.56	448.122	1813.92	#DIV/0!
	a-Ketoglutarate	TCA Cycle	norm. SUM	235282	398651	315631	69732.9	86166.5	126436	96709.8	181633	39930.5	62276.3	#DIV/0!
	Succinate	TCA Cycle	norm. SUM	12984.5	4306.95	66419.3	11209	1207.27	5359.36	8135.02	4832.88	11576.3	21803.6	#DIV/0!
	Malate	TCA Cycle	norm. SUM	325277	405949	393627	386609	354855	159827	87589.3	80270.6	77022.7	98842.4	#DIV/0!
	cis-Aconitate	TCA Cycle	norm. SUM	38122.8	15116.5	36674.4	29452.3	26140.1	11894.3	9785.68	39209.3	37560.7	26821.9	#DIV/0!
	Citrate	TCA Cycle	norm. SUM	1.13611e+06	1.75202e+06	620022	1.24606e+06	1.36011e+06	871094	1.16271e+06	993868	463127	1.07109e+06	#DIV/0!
	Erythrose4P	PPP	norm. SUM	4170.49	4625.06	1765.78	3467.87	2785.67	2833.02	8972.33	4666.43	3039.67	898.807	#DIV/0!
	Ribulose5P	PPP	norm. SUM	18520	8493.74	6859.54	7777.8	3417.21	4170.7	9024.09	7130.73	4395.27	12111.9	#DIV/0!
	Sedoheptulose7P	PPP	norm. SUM	307.423	996.032	503.143	787.104	493.759	576.394	2025.09	389.149	758.908	387.329	#DIV/0!
	6P-gluconate	PPP	norm. SUM	2603	4133.18	1271.51	1757.7	4015.76	2734.17	1611.2	1879.84	1972.34	2940.44	#DIV/0!
	8-oxo-guanine	Redox	norm. SUM	1609.22	856.298	3033.79	620.304	466.625	1320.48	526.7	1038.28	781.335	1461.32	#DIV/0!
	Ophthalmic acid	Redox	norm. SUM	3504.94	19216.5	6068.13	14166.7	10004.9	15726.7	20621.4	14589.1	5758.23	10799.4	#DIV/0!
	NADH	Redox	norm. SUM	50524.2	30339.4	89190.5	22853.7	9199.14	38972.3	215780	35762.1	11411.1	194411	#DIV/0!
	Glutathione	Redox	norm. SUM	31271.5	306031	182148	153406	385961	35047	223162	188895	118660	223536	#DIV/0!
	NAD+	Redox	norm. SUM	18123.8	40352.5	112397	49118.5	51031.2	59453.2	108837	103027	45737.6	83808.7	#DIV/0!
	NADP+	Redox	norm. SUM	1289.24	5071.41	1594.16	3853.81	4368.01	4634.13	5878.49	2200.87	2393.9	5194.01	#DIV/0!
	NADPH	Redox	norm. SUM	4111.27	1588.78	1130.72	2445	1136.72	1955.04	4868.98	3202.93	1718.57	4839.03	#DIV/0!
	GSSG	Redox	norm. SUM	2523.82	2689.05	3544.81	6248.11	9934.99	8475.41	9113.19	2204.91	18637.1	13488.4	#DIV/0!
	Adenosine	Purines	norm. SUM	55317.6	58895.6	76664.6	18139.6	16119.8	46546.5	104646	15285.7	9134.14	29037.3	#DIV/0!
	Adenine	Purines	norm. SUM	5797.31	5624.95	1768.2	2982.11	7019.31	1639.31	9604.38	2583.79	5834.37	6151.71	#DIV/0!
	Hypoxanthine	Purines	norm. SUM	6252.06	1013.58	118435	2270.49	4899.15	5621.33	5405.76	2402.36	10295.2	3909.31	#DIV/0!
	Inosine	Purines	norm. SUM	4318.55	19355.5	18808.3	3462.5	11450.2	3406.49	2239.54	1302.18	4010.38	1514.91	#DIV/0!
	Guanosine	Purines	norm. SUM	883.037	965.955	1343.29	408.29	304.369	0	608.276	0	1768.04	1289.43	#DIV/0!
	AMP	Purines	norm. SUM	2117.49	2904.65	5680.34	1902.48	916.082	2653.54	11892.9	5914.64	1213.98	6803.45	#DIV/0!
	GMP	Purines	norm. SUM	0	0	812.722	1154.13	0	1673	598.163	0	0	1147.99	#DIV/0!
	Thymidine	Pyrimidines	norm. SUM	146.527	440.229	3386.71	2798.63	1496.96	2324.53	307.97	2451.32	261.338	971.912	#DIV/0!
	Deoxyuridine	Pyrimidines	norm. SUM	1201.86	547.418	306.457	538.985	1250.06	1659.17	1463.31	1403.5	1479.23	1789.46	#DIV/0!
	Orotate	Pyrimidines	norm. SUM	669.006	511.858	752.44	1928.83	1865.81	859.473	3285.55	1720.91	745.525	2392.76	#DIV/0!
	Uridine	Pyrimidines	norm. SUM	0	752.519	0	0	706.719	0	0	0	907.252	0	#DIV/0!
	Dihydroorotate	Pyrimidines	norm. SUM	772.044	0	1865.61	2518.7	2643.49	2162.17	4053.15	1802.1	3836.88	4421.52	#DIV/0!
	Cytosine	Pyrimidines	norm. SUM	1738.17	5304.79	9692.52	2676.85	831.213	3096.82	3315.16	6474.17	2053.78	1303.7	#DIV/0!
	Cytidine	Pyrimidines	norm. SUM	8229.11	37577.9	17378	1691.42	25356.6	2845.95	774.988	337.928	3442.18	1459.73	#DIV/0!
	UMP	Pyrimidines	norm. SUM	531.092	2289.22	3334.46	955.255	91.2002	1343.65	869.756	918.594	711.496	2568.19	#DIV/0!
	N-Carbamoyl-aspartate	Pyrimidines	norm. SUM	382.867	505.283	137.718	1294.59	1007.1	663.194	588.933	1536.18	1215.32	887.926	#DIV/0!
	16.0Palmitoyl-L-carnitine	Carnitines	norm. SUM	2646	4427.73	190.599	2452.23	5731.91	2217.31	4546.55	1708.93	4614.28	695.975	#DIV/0!
	18.0Stearoyl-L-carnitine	Carnitines	norm. SUM	2712.02	2996.64	2237.99	2550.39	3594.76	4049.59	830.92	6679.85	3923.64	7257.54	#DIV/0!
	18.1Oleoyl-L-carnitine	Carnitines	norm. SUM	1089.29	1484.88	3839.27	2884.38	11973.9	2106.52	2196.74	3064.45	2111.02	9381.64	#DIV/0!
	14.0Myristoyl-L-carnitine	Carnitines	norm. SUM	2063.95	1778.91	820.7	2146.35	5535.8	1583.6	895.047	1440.93	2215.07	987.042	#DIV/0!
	6.0Hexanoyl-L-carnitine	Carnitines	norm. SUM	1078.92	1653.7	3780.89	1833.71	2374.89	1050.66	1213.61	543.882	2131.47	1498.88	#DIV/0!
	4.0Butyryl-L-carnitine	Carnitines	norm. SUM	4679.27	33395.2	15795.9	19982.1	42819.2	25574.9	5221.18	3711.54	22265.9	4702.19	#DIV/0!
	Glycerol	Carnitines	norm. SUM	51079	38287.1	22875.6	9069.42	25419.3	29393	23078.9	10161.2	7336.56	11260.9	#DIV/0!
	3.0Propionyl-L-carnitine	Carnitines	norm. SUM	9211.97	76152.5	40253.3	19485.5	69600.1	68252.9	18452.2	41323.1	70901.5	79642.3	#DIV/0!
	2.0Acetyl-L-Carnitine	Carnitines	norm. SUM	44874.2	54962.9	221149	284091	127850	514761	222483	73999.3	362084	258823	#DIV/0!
	L-Carnitine	Carnitines	norm. SUM	313794	392446	1.61217e+06	543861	743864	840231	351279	263859	604177	609828	#DIV/0!
	FAD(addH-1)	Carnitines	norm. SUM	2001.77	4229.19	3905.43	3083.04	1108.84	2940.7	3699.52	1946.22	2087.12	2832.74	#DIV/0!
	Glycerol-3P	Carnitines	norm. SUM	24585.8	49709.6	73545	14706.4	49097.7	30079.3	5167.07	17166.6	15777.3	12086.9	#DIV/0!
	N-Ac-Glucosamine	Glucosamine	norm. SUM	2985.22	2516.5	3342.25	5119.07	4110.86	7303.89	1169.71	4149.49	1820.26	266.273	#DIV/0!
	Glucosamine	Glucosamine	norm. SUM	4842.12	2423.55	45375.9	3143.64	4044.26	4225.4	5307.11	855.643	3353.23	7841.64	#DIV/0!
	N-Ac-Glucosamine-6P	Glucosamine	norm. SUM	4505.95	11703.7	5623.61	1823.54	12215.4	1189.99	1970.91	1537.61	12526.3	2311.51	#DIV/0!
	Glucosamine-6P	Glucosamine	norm. SUM	5089.43	8242.91	1244.17	4284.41	7137.29	2825.62	2174.56	3284.61	2894.27	4355.41	#DIV/0!
	UDP-N-Ac-Glucosamine	Glucosamine	norm. SUM	354479	954917	132391	265299	842815	196370	164979	109210	74062.4	148134	#DIV/0!
	Nicotinamide	Methylation	norm. SUM	51184.9	38500.5	352631	71367.6	8648.94	85780.9	43079	106921	59145.8	112859	#DIV/0!
	Betaine	Methylation	norm. SUM	131502	94862.6	1.39338e+06	477885	255756	844389	166455	31593.9	68239	194950	#DIV/0!
	S-Adenosyl-Homocysteine	Methylation	norm. SUM	17642.9	17132.9	40962.3	6284.24	13430	10813	5116.53	19961.8	31490.9	13863.4	#DIV/0!
	Choline	Methylation	norm. SUM	1.73624e+06	398004	447919	451234	798199	664731	432140	2.03575e+06	1.39142e+06	1.09525e+06	#DIV/0!
	S-Adenosyl-Methionine	Methylation	norm. SUM	1307.76	2721.85	1957.81	820.305	2569.58	1805.75	1291.75	1132.34	4117	2533.16	#DIV/0!
	Methylnicotinamide	Methylation	norm. SUM	3.72519e+06	3.69893e+06	1.59376e+07	2.64391e+06	7.84509e+06	4.53625e+06	4.0222e+06	2.39854e+06	3.69007e+06	4.91223e+06	#DIV/0!
	Creatinine	Urea Cycle	norm. SUM	93468.3	10452.8	1.35626e+06	78271.7	33450.4	195534	65293.6	84113.3	93378.6	130839	#DIV/0!
	Creatine	Urea Cycle	norm. SUM	775272	900392	680850	158516	326792	552157	160374	256162	317178	810597	#DIV/0!
	Citrulline	Urea Cycle	norm. SUM	12185.6	3442.23	68949.6	2800.82	11534.9	6277.57	8879.27	14700.6	28203.2	6064.52	#DIV/0!
	Fumarate	Urea Cycle	norm. SUM	13886.4	38108.2	40179.2	36431.1	33166.2	31216.6	24162.1	14380.3	18954.1	14776.5	#DIV/0!
	Ornithine	Urea Cycle	norm. SUM	40153.4	27481.7	146411	33780.5	27273.2	68533.1	30190.4	11894.7	50628.8	13809.6	#DIV/0!
	4-Methyl-2-Oxopentanoate	Amino Acids Breakdown	norm. SUM	1963.68	4413.94	9865.95	4985.08	4545.72	6267.86	7201.61	7865.59	3045.39	13502.7	#DIV/0!
	4-Hydroxyphenylpyruvate	Amino Acids Breakdown	norm. SUM	996.806	279.57	2153.75	2737.33	1149.67	2277.33	1043.96	2702.06	809.116	3518.23	#DIV/0!
	Kynurenine	Amino Acids Breakdown	norm. SUM	959.82	1047.39	546.991	1768.38	1242.58	1198.67	1013.82	1079.78	1651.47	1043.8	#DIV/0!
	Dimethyllysine	Amino Acids Breakdown	norm. SUM	978.374	1155.35	6515.27	3074.29	1589.43	863.439	1515.26	4672.66	2121.48	1952.19	#DIV/0!
	ADMA	Amino Acids Breakdown	norm. SUM	9727.01	7621.51	44348.6	10947.4	8798.28	12839.4	6971.23	7484.05	7070.99	5735.59	#DIV/0!
	Monomethyllysine	Amino Acids Breakdown	norm. SUM	5879.52	8037.58	6426.35	5936.74	7534.69	4747.22	5277.77	2800.5	6720.45	1389.92	#DIV/0!
	NMMA	Amino Acids Breakdown	norm. SUM	2346.04	1212.33	11993.9	1402.23	881.731	2832.22	1046.08	1397.52	1864.91	1081.23	#DIV/0!

## Sheet: Raw data Overview (2)
			1	2	3	4	5	6	7	8	9	10	11	12	13	14	15	16	17	18	19	20	21	22	23	24	25	26	27	28	29	30	31
			EZ_Exp258_001	EZ_Exp258_002	EZ_Exp258_003	EZ_Exp258_004	EZ_Exp258_005	EZ_Exp258_006	EZ_Exp258_007	EZ_Exp258_008	EZ_Exp258_009	EZ_Exp258_010	EZ_Exp258_011	EZ_Exp258_012	EZ_Exp258_013	EZ_Exp258_014	EZ_Exp258_015	EZ_Exp258_016	EZ_Exp258_017	EZ_Exp258_018	EZ_Exp258_019	EZ_Exp258_020	EZ_Exp258_021	EZ_Exp258_022	EZ_Exp258_023	EZ_Exp258_024	EZ_Exp258_025	EZ_Exp258_026	EZ_Exp258_027	EZ_Exp258_028	EZ_Exp258_029	EZ_Exp258_030	Standard_01
			ciPTEC Cystinotic 46.2 1	ciPTEC Cystinotic 46.2 2	ciPTEC Cystinotic 46.2 3	ciPTEC Cystinotic 46.2 Compound 4 1	ciPTEC Cystinotic 46.2 Compound 4 2	ciPTEC Cystinotic 46.2 Compound 4 3	ciPTEC Cystinotic 46.2 Compound 5 1	ciPTEC Cystinotic 46.2 Compound 5 2	ciPTEC Cystinotic 46.2 Compound 5 3	ciPTEC Original 14.4 1	ciPTEC Original 14.4 2	ciPTEC Original 14.4 3	ciPTEC Original 14.4 Compound 4 1	ciPTEC Original 14.4 Compound 4 2	ciPTEC Original 14.4 Compound 4 3	ciPTEC Original 14.4 Compound 5 1	ciPTEC Original 14.4 Compound 5 2	ciPTEC Original 14.4 Compound 5 3	ciPTEC 14.4 Colony 1 1	ciPTEC 14.4 Colony 1 2	ciPTEC 14.4 Colony 1 3	ciPTEC 14.4 Colony 3 1	ciPTEC 14.4 Colony 3 2	ciPTEC 14.4 Colony 3 3	ciPTEC 14.4 Colony 3 Compound 4 1	ciPTEC 14.4 Colony 3 Compound 4 2	ciPTEC 14.4 Colony 3 Compound 4 3	ciPTEC 14.4 Colony 17 1	ciPTEC 14.4 Colony 17 2	ciPTEC 14.4 Colony 17 3	Standard
		normalisation factor	0.899802	0.869053	0.836971	1.28914	1.21362	1.20304	1.02564	0.995595	0.844468	1.0194	1.00193	0.934442	1.11118	1.08926	1.03	1.21052	1.15469	1.14033	0.857556	0.845835	0.879711	0.919452	0.981844	0.968856	1.07878	1.0612	0.977332	0.981021	0.987785	1.00606
PHE	Amino Acids	norm. SUM	1.85031e+06	1.74883e+06	1.62872e+06	1.79458e+06	1.7858e+06	1.70569e+06	2.11703e+06	1.94958e+06	3.17778e+06	2.09397e+06	2.00972e+06	1.99384e+06	2.20403e+06	2.16072e+06	1.9967e+06	2.55116e+06	2.31132e+06	2.53084e+06	1.7502e+06	1.76503e+06	1.89589e+06	2.17485e+06	2.21279e+06	2.29328e+06	2.39635e+06	2.48793e+06	2.47864e+06	1.86366e+06	1.94295e+06	2.06616e+06	0
LEU	Amino Acids	norm. SUM	3.60905e+06	3.53625e+06	3.48665e+06	3.22944e+06	3.27219e+06	3.28786e+06	3.87083e+06	3.51917e+06	6.28878e+06	4.09493e+06	4.00455e+06	3.91732e+06	4.30474e+06	3.96551e+06	3.97345e+06	4.88306e+06	4.24648e+06	4.90144e+06	3.45583e+06	3.5922e+06	3.88575e+06	4.11654e+06	3.97385e+06	4.42523e+06	4.66891e+06	4.97856e+06	4.83369e+06	3.36983e+06	3.32004e+06	3.84506e+06	0
ILE	Amino Acids	norm. SUM	7.35614e+06	6.94573e+06	7.05014e+06	6.75548e+06	6.18829e+06	5.62234e+06	7.99698e+06	7.0657e+06	1.32537e+07	8.08828e+06	7.93815e+06	7.59231e+06	7.51327e+06	7.56047e+06	6.50321e+06	9.34131e+06	8.26087e+06	8.70117e+06	6.81424e+06	6.66674e+06	6.65992e+06	8.54155e+06	8.46095e+06	8.6818e+06	9.1041e+06	9.38282e+06	9.03833e+06	6.75671e+06	7.1984e+06	7.11281e+06	0
MET	Amino Acids	norm. SUM	1.67316e+06	1.62246e+06	1.66026e+06	1.5742e+06	1.5099e+06	1.37202e+06	1.87289e+06	1.63677e+06	2.98455e+06	1.99389e+06	1.91654e+06	1.80046e+06	2.13278e+06	2.06898e+06	1.82044e+06	2.3746e+06	2.04096e+06	2.22927e+06	1.68231e+06	1.67342e+06	1.73369e+06	1.93936e+06	1.91028e+06	2.09463e+06	2.15566e+06	2.26749e+06	2.27417e+06	1.5892e+06	1.56876e+06	1.70875e+06	0
TRP	Amino Acids	norm. SUM	771663	757194	747314	661232	698815	615891	831907	715657	1.3021e+06	834190	814168	802646	896860	929448	832038	1.0152e+06	876902	954228	659762	658185	694754	831803	830452	911847	957573	1.00637e+06	1.00692e+06	721395	714925	806759	0
VAL	Amino Acids	norm. SUM	1.6926e+06	1.60954e+06	1.70329e+06	1.15963e+06	1.05181e+06	971691	1.3002e+06	1.30686e+06	3.04801e+06	1.49185e+06	1.43264e+06	1.54172e+06	1.35238e+06	1.24931e+06	1.11061e+06	1.3204e+06	1.27302e+06	1.46194e+06	1.03571e+06	983433	1.04607e+06	1.77248e+06	1.78783e+06	1.7628e+06	1.99517e+06	2.25665e+06	2.43008e+06	1.08886e+06	1.16796e+06	1.10464e+06	0
PRO	Amino Acids	norm. SUM	1.36134e+08	1.35359e+08	1.33276e+08	1.11792e+08	1.00835e+08	9.60255e+07	1.17505e+08	1.12734e+08	1.03292e+08	1.235e+08	1.25968e+08	1.16264e+08	1.01584e+08	9.33525e+07	8.46288e+07	9.13277e+07	9.52175e+07	8.95572e+07	1.54989e+08	1.47827e+08	1.35554e+08	8.10348e+07	8.11537e+07	7.90369e+07	7.54301e+07	8.0096e+07	7.89366e+07	1.06732e+08	1.08011e+08	1.11067e+06	0
TYR	Amino Acids	norm. SUM	3.44494e+06	3.21846e+06	3.2766e+06	3.05142e+06	2.97654e+06	2.73361e+06	3.68203e+06	3.33177e+06	5.64489e+06	3.33406e+06	3.10019e+06	3.14436e+06	3.42721e+06	3.3274e+06	3.24337e+06	4.04005e+06	3.33816e+06	3.87245e+06	3.34732e+06	3.27152e+06	3.40082e+06	3.81265e+06	3.68752e+06	3.71141e+06	3.69747e+06	3.92174e+06	3.9442e+06	3.04361e+06	2.94843e+06	3.06665e+06	0
THR	Amino Acids	norm. SUM	4.68016e+06	4.58563e+06	4.99193e+06	4.02474e+06	4.1402e+06	4.23099e+06	4.99263e+06	4.89055e+06	1.06811e+07	7.06795e+06	7.02779e+06	7.74828e+06	7.32251e+06	7.5908e+06	7.39134e+06	8.22789e+06	7.88083e+06	8.988e+06	5.18732e+06	5.13912e+06	5.29529e+06	7.95661e+06	8.08777e+06	7.60899e+06	9.11547e+06	8.98387e+06	9.69835e+06	4.93555e+06	5.08759e+06	5.54708e+06	0
ALA	Amino Acids	norm. SUM	3.86679e+06	3.85236e+06	3.74004e+06	3.263e+06	3.35123e+06	3.26437e+06	4.55836e+06	4.16716e+06	4.04171e+06	5.00408e+06	4.83944e+06	4.85681e+06	4.9116e+06	5.03898e+06	4.78589e+06	5.70935e+06	5.28282e+06	5.69827e+06	4.29501e+06	3.99075e+06	4.23105e+06	3.478e+06	3.23972e+06	3.27098e+06	3.50487e+06	3.44915e+06	3.73621e+06	4.09489e+06	3.94104e+06	3.95203e+06	0
GLN	Amino Acids	norm. SUM	2.46491e+07	2.40805e+07	2.48148e+07	2.67286e+07	2.68307e+07	2.75304e+07	2.94156e+07	2.82747e+07	3.99094e+07	3.76364e+07	3.68311e+07	3.74294e+07	3.89434e+07	3.87232e+07	3.80419e+07	4.48012e+07	4.27619e+07	4.40402e+07	2.44055e+07	2.40761e+07	2.67937e+07	4.48562e+07	4.45122e+07	4.66898e+07	4.05381e+07	4.35518e+07	4.35862e+07	3.53525e+07	3.5484e+07	4.07219e+07	0
ASN	Amino Acids	norm. SUM	27239.2	27722.9	31682	41358.3	42839.6	45118.6	38560.8	33901.1	45721.1	20671.5	18256.5	18114.4	92486.1	91548.7	100018	27057.5	30492.9	31599	35578.9	34451.3	39100.6	19986.5	16791.9	19642.9	66396.2	72991.1	60541.4	19426.1	18532.4	19862	0
b-ALA	Amino Acids	norm. SUM	5.95296e+06	5.83687e+06	5.39931e+06	5.86718e+06	5.69873e+06	6.07066e+06	6.96507e+06	6.54059e+06	5.26733e+06	4.06975e+06	3.89681e+06	3.87357e+06	2.93191e+06	2.8638e+06	2.97929e+06	4.30371e+06	4.10528e+06	4.27749e+06	3.68146e+06	3.50976e+06	3.88575e+06	3.35138e+06	3.374e+06	3.52656e+06	3.05479e+06	3.11662e+06	3.095e+06	5.1483e+06	5.07576e+06	5.08372e+06	0
GLY	Amino Acids	norm. SUM	18092.9	22355.5	19383.2	24206.2	26142.9	24610.3	22376	26344.3	26356.8	34898.5	35339.3	36095	62789.2	64174.1	59845.6	46353.1	41386.7	49784.3	25336	28139.4	31150.9	36996.3	34238.2	31890.5	44172.5	40840.3	43424.7	28855.3	28742.6	29128.4	0
GLU	Amino Acids	norm. SUM	2.57209e+07	2.51145e+07	2.49151e+07	2.74937e+07	2.79329e+07	2.89041e+07	2.77954e+07	2.75109e+07	2.41062e+07	2.52481e+07	2.51142e+07	2.43325e+07	2.28349e+07	2.23407e+07	2.26649e+07	2.84227e+07	2.67424e+07	2.70074e+07	2.66155e+07	2.65128e+07	2.89053e+07	2.63449e+07	2.65648e+07	2.47052e+07	2.10097e+07	2.03437e+07	2.05638e+07	2.71788e+07	2.79023e+07	2.75079e+07	0
SER	Amino Acids	norm. SUM	81854.1	76696	85506.9	92807.7	92688	89754.7	97464.5	94789.8	184600	53343.1	47215.8	51340.5	102100	95469.9	105664	61950.6	55014.5	60278.8	31997.5	33120.9	37404.4	84911.6	84130	75932.5	125450	130779	133508	52695.8	54138.7	63563.6	0
HIS	Amino Acids	norm. SUM	0	0	0	0	0	0	0	0	0	0	0	0	0	0	0	0	0	0	0	0	0	0	0	0	0	0	0	0	0	0	0
ASP	Amino Acids	norm. SUM	841202	798074	943961	825149	858679	1.03038e+06	904125	997322	1.12115e+06	1.33927e+06	1.27712e+06	1.39381e+06	1.69843e+06	1.67487e+06	1.93038e+06	1.56521e+06	1.58427e+06	1.64796e+06	1.44648e+06	1.40125e+06	1.4517e+06	1.56196e+06	1.44704e+06	1.48915e+06	1.66331e+06	1.66429e+06	1.68814e+06	1.85569e+06	1.88603e+06	2.14884e+06	0
Cystine	Amino Acids	norm. SUM	485683	478131	535670	550410	533660	599670	383868	390399	590448	75213.8	64571.3	100598	43389.7	46999	53609.7	93080.9	99626.9	118832	40348.6	32497.3	30871.7	949515	829663	816965	1.08366e+06	1.03949e+06	1.09031e+06	29928.3	27223.8	29363.1	0
CYS	Amino Acids	norm. SUM	23875.9	21879.1	24411.9	25850.9	25821.2	26202.4	16471.8	17441.3	27268.5	2761.5	3940.98	4535.65	2291.1	2222.97	1255.63	4455.76	2742.45	5456.38	1516.27	974.77	1111.83	47487.5	39849.9	35275.8	60280.6	50483.9	54194.5	0	1179.31	1494.56	0
LYS	Amino Acids	norm. SUM	263177	291993	483336	130779	193653	239547	298083	409564	1.75508e+06	412011	476212	651911	221012	265815	352303	537874	655388	976683	1.13802e+06	1.34018e+06	1.30279e+06	856468	830236	949338	733764	640493	872448	416188	506449	579866	0
ARG	Amino Acids	norm. SUM	2.74537e+06	3.00347e+06	4.35934e+06	1.41344e+06	1.96497e+06	2.54573e+06	3.0521e+06	4.0953e+06	1.14992e+07	4.56154e+06	4.88913e+06	6.02012e+06	2.28058e+06	2.92399e+06	3.65072e+06	5.22336e+06	6.17158e+06	7.42369e+06	9.64202e+06	9.77391e+06	9.40958e+06	7.17567e+06	7.26521e+06	7.52213e+06	6.90079e+06	6.39554e+06	8.01955e+06	4.53412e+06	5.23072e+06	5.28041e+06	0
Pyruvate	Glycolysis	norm. SUM	90522.7	83811.1	76821.3	75332	79504.7	58951.2	87758	75855.7	205613	77716.3	68713	61227.9	55887.9	55664.5	41633	66715.4	59235.4	66177.2	51757.3	49536.9	54157.8	52928.3	63298	64058.7	74982.1	65503	78235	49939.5	64979.3	69240.2	0
Lactate	Glycolysis	norm. SUM	5.72365e+06	6.01454e+06	5.81718e+06	4.34271e+06	4.42829e+06	3.96798e+06	6.00937e+06	5.73617e+06	6.40046e+06	6.03392e+06	5.90658e+06	5.86887e+06	3.22639e+06	3.43937e+06	2.95999e+06	6.85794e+06	6.51017e+06	6.95794e+06	5.00461e+06	4.90086e+06	5.59299e+06	5.49492e+06	6.03015e+06	5.99169e+06	4.42995e+06	4.14444e+06	4.27233e+06	4.2901e+06	5.16132e+06	5.17781e+06	0
Glucose	Glycolysis	norm. SUM	269288	626029	788107	523404	514861	597513	669377	715765	2.00511e+06	765940	716276	903361	663741	598661	678662	899301	972121	1.16794e+06	565522	584563	698041	1.18976e+06	1.22421e+06	1.27901e+06	1.27394e+06	1.31479e+06	1.52353e+06	467728	532370	701913	0
Dihydroxyacetone3P	Glycolysis	norm. SUM	733732	894226	914320	628708	1.10677e+06	1.21627e+06	789484	1.10663e+06	890765	843564	940309	960674	531150	685246	716725	990284	1.0635e+06	1.08384e+06	962507	959346	1.25857e+06	399994	351427	353450	360477	442033	390848	687332	733364	799092	0
HexP	Glycolysis	norm. SUM	21443.8	24668.7	22845.7	21221.3	22433.2	24247.7	29004.3	31589.6	28127.7	31617.5	30223.7	32005.1	31708.7	36620.4	38738.1	41199.1	43802.7	48343.9	32336.1	35485.5	32306.3	29047.6	34819.9	32332.9	34233.8	35203.4	39774.4	38430.1	43548.9	48620.2	0
Glyceraldehyde3P	Glycolysis	norm. SUM	185540	207584	204022	292608	280036	339082	217426	255723	224652	209771	213297	218817	121723	134668	155614	249510	269353	297967	313841	326777	338851	337542	323005	314608	213428	226258	237363	266810	268676	300706	0
G6P	Glycolysis	norm. SUM	36348.8	38148.1	43623.9	40220.5	24478.5	24951.3	45279.9	53494.7	44929.6	31445.2	26015.1	40580.8	31162.2	43756.4	46118.7	29648.2	33107.5	48913.6	37721.2	40317.7	31846.9	47579	50443.8	49016.6	63382.5	57301.9	63427.1	51886	48207.6	36272.3	0
2P-glycerate	Glycolysis	norm. SUM	271190	298778	331640	346168	430740	461757	334211	466173	345088	372322	371384	449925	310599	377501	446067	450023	526182	551732	547427	630295	797759	380289	409375	397237	329825	385895	366891	509039	593231	679882	0
PEP	Glycolysis	norm. SUM	44382.9	48644.6	67607.4	74071.1	100478	123234	68240.2	90832.5	111932	48242.1	44581.5	70413.8	55888.7	62915.5	85212.8	76620.8	104827	142594	79780.5	118316	259908	57596.5	60935	72444.7	65236.8	63115.9	74759.4	91072.2	97903.1	265163	0
Fructose16bisP	Glycolysis	norm. SUM	74795.9	95367.4	117810	53064.3	94265.2	142892	89242.4	146673	149861	102753	115099	154114	55654.5	91856.7	99748.3	142023	157681	208654	211062	250453	262295	144407	134825	142854	92247.4	112563	102578	243764	238958	229859	0
AcetylCoA	TCA Cycle	norm. SUM	10192.4	11726.7	11388.1	15373.3	14967.4	17886.5	10944.3	13878	11608.1	17331.1	17967.2	19035.7	16376.5	14980.9	14261.2	23352.4	27312.9	24101	21778.8	21882.4	24964.3	19913	26295.4	20688.9	16677.2	15869.7	16610.1	17576.4	20441.2	20936.3	0
a-Ketoglutarate	TCA Cycle	norm. SUM	5.70397e+06	5.75648e+06	6.1352e+06	6.23089e+06	6.4228e+06	6.99703e+06	5.49512e+06	5.98479e+06	5.39495e+06	2.4776e+06	2.5473e+06	2.61706e+06	1.95898e+06	2.07956e+06	2.1259e+06	2.16442e+06	2.24111e+06	2.41144e+06	3.18374e+06	3.36156e+06	3.33855e+06	4.28902e+06	4.2024e+06	4.55124e+06	3.06699e+06	3.04296e+06	2.98902e+06	3.54169e+06	3.50105e+06	3.62334e+06	0
Succinate	TCA Cycle	norm. SUM	152174	149998	173497	118854	119203	111575	157661	153746	270695	161069	152607	174817	144608	142808	145101	202702	202367	211813	131570	120901	136873	180655	188181	189670	184777	161848	170533	107340	120134	149840	0
Malate	TCA Cycle	norm. SUM	8.64952e+06	8.28484e+06	8.93374e+06	7.83392e+06	7.02231e+06	7.40921e+06	8.75289e+06	8.41727e+06	7.96836e+06	9.74088e+06	9.04178e+06	9.67743e+06	8.26419e+06	7.55458e+06	7.91958e+06	1.08823e+07	1.07137e+07	1.05628e+07	9.75163e+06	9.72838e+06	9.89037e+06	1.07688e+07	1.08093e+07	1.06545e+07	8.34759e+06	8.26976e+06	8.19355e+06	1.08312e+07	1.0742e+07	1.09394e+07	0
cis-Aconitate	TCA Cycle	norm. SUM	753602	789020	829785	859583	835963	831431	766064	805428	732147	1.18476e+06	1.15396e+06	1.12587e+06	1.13964e+06	1.10784e+06	1.08781e+06	1.25483e+06	1.25763e+06	1.23577e+06	1.05747e+06	1.05826e+06	1.0748e+06	1.25298e+06	1.25495e+06	1.32185e+06	1.18615e+06	1.22749e+06	1.1525e+06	1.18243e+06	1.1962e+06	1.14441e+06	0
Citrate	TCA Cycle	norm. SUM	9.00371e+06	9.81009e+06	1.12466e+07	9.27215e+06	1.19872e+07	1.2548e+07	9.7751e+06	1.10064e+07	1.05181e+07	1.14687e+07	1.27974e+07	1.3959e+07	1.09778e+07	1.29554e+07	1.35841e+07	1.49303e+07	1.55311e+07	1.66469e+07	1.32684e+07	1.51815e+07	1.53698e+07	1.70819e+07	1.84601e+07	1.90115e+07	1.73006e+07	1.78482e+07	1.82213e+07	1.59371e+07	1.59313e+07	1.77894e+07	0
Erythrose4P	PPP	norm. SUM	22547.9	28271.5	30664.1	25001.8	30781.5	34146.2	18348	20854.1	21755.9	22526.4	23827.4	29076.8	16855.8	21753.5	17004.8	25464	26990.3	30952.7	9729.62	25064	25468.4	22958.9	32075	29249	21686.4	21893.1	27051.6	21224.9	22976.2	22451.5	0
Ribulose5P	PPP	norm. SUM	131253	143114	167572	120849	134578	136377	108784	120386	108245	125283	125566	138894	72435.7	78808.4	73483.3	105395	111968	104233	108408	111119	125217	81853.6	84068.5	70760.1	76120	84704.7	82050.2	84837.7	101287	77661.9	0
Sedoheptulose7P	PPP	norm. SUM	3371.34	3776.42	3173.3	3275.3	3755.91	1841.38	3580.14	3227.19	4219.77	4179.12	3368.38	4942.35	658.948	1132.11	1646.18	4390.44	3357.8	4317.87	5307.99	1420.31	4347.73	3817.46	4472.8	4508.74	2653.41	1373.42	2719.85	3843.11	4430.74	4574.06	0
6P-gluconate	PPP	norm. SUM	10121.7	13032.6	15315.1	15143.5	19625.6	23399.7	14712.4	16916.9	14716.7	11992.9	10871.4	14317.5	10113.6	13184.3	18076	12563	18021.3	15579.5	13774.1	10778.3	11248.1	33606	29882.1	32192.4	31196.5	32067.1	28299.9	15034.9	16557.7	20715.6	0
8-oxo-guanine	Redox	norm. SUM	19114	17347.6	15900.9	17956.8	16874.7	18565.3	17040.7	15324.4	11142.5	9914.47	9705.61	8750.98	8296.16	8219.98	9063.59	11438.3	8797.54	10091.2	7605.72	8156.65	7103.63	9397.74	10173.9	8117.8	9734.95	8236.26	8602.33	12250.4	13205.6	10335.9	0
Ophthalmic acid	Redox	norm. SUM	225762	232766	229512	126021	160535	157921	252618	264624	260159	186328	194091	213808	99857.3	118119	116072	223634	210080	241438	290361	251358	259250	241178	212032	227781	123568	118930	130378	144772	127408	147215	0
NADH	Redox	norm. SUM	268006	357300	353616	234351	274994	293693	396158	561277	420265	531046	523385	566239	243338	257128	260781	637718	700793	708912	772346	980992	1.20383e+06	529742	458387	489806	190636	200008	213343	934322	1.06258e+06	1.31633e+06	0
Glutathione	Redox	norm. SUM	1.82732e+06	1.78969e+06	1.85177e+06	2.39573e+06	2.86339e+06	2.97152e+06	2.13966e+06	2.32173e+06	1.95743e+06	4.69573e+06	4.99559e+06	4.90189e+06	5.62787e+06	6.12331e+06	6.38824e+06	5.63196e+06	5.65464e+06	5.58586e+06	4.64555e+06	4.66452e+06	5.04121e+06	3.23061e+06	3.32308e+06	2.95962e+06	4.65145e+06	4.627e+06	4.43479e+06	6.27447e+06	6.6073e+06	6.18238e+06	0
NAD+	Redox	norm. SUM	1.60141e+06	1.57376e+06	1.56729e+06	1.92621e+06	2.00107e+06	1.93753e+06	1.55714e+06	1.59279e+06	1.38275e+06	1.37684e+06	1.45955e+06	1.3723e+06	1.35836e+06	1.46022e+06	1.4036e+06	1.47877e+06	1.47576e+06	1.37433e+06	1.39118e+06	1.34059e+06	1.18253e+06	1.62655e+06	1.57133e+06	1.42702e+06	1.55469e+06	1.50435e+06	1.46338e+06	1.6487e+06	1.64291e+06	1.50073e+06	0
NADP+	Redox	norm. SUM	11451.7	13715.3	13652.8	14867.7	17524.3	24673.3	13504.1	15080.9	16692.3	18920.3	20498.3	26242.9	19760.4	23647	28479.3	26325	33376.2	35059.9	20025.3	28341.6	31380.7	31320.3	34695.2	35454.9	39858.5	43828	44161.5	24617.6	32654.8	34335.8	0
NADPH	Redox	norm. SUM	16332.4	22971.5	23853.1	25946.2	26958.1	29060.7	18474.2	19695.2	17436.2	25398.5	29854.2	25881.6	25704.7	27096	24843.2	25463.6	22081.4	22073.3	33641.3	25295.5	25123	31008.1	25633.3	25302.5	18581.2	21706.7	18905.6	34458.8	31838	25080.1	0
GSSG	Redox	norm. SUM	0	4338.42	4403.63	5221.94	3720.42	8943.55	5833.65	9045.84	12913.2	17040.9	17354.7	28016.4	42203.7	22415.3	33866.8	23716.8	30557.8	40568.5	13448.1	26193.3	31104.3	28569.9	32918.4	30109.6	72986.6	57631.8	94723.4	30493.9	37180	56470.7	0
Adenosine	Purines	norm. SUM	341936	303218	232823	583329	573778	476879	535751	579127	430077	173084	152297	136940	236564	246241	214769	345588	252746	305090	231815	278347	431795	164885	186381	194458	202472	187742	185750	409219	415944	462537	0
Adenine	Purines	norm. SUM	7136	14112.9	18644.3	17925.4	14907.3	25801.9	16067.5	18273.3	19564.2	15329.6	18244.3	21293.3	13480	27509	20945.4	15121	13680.9	16951.7	5800.54	14680.5	24991.5	20604.3	18970.2	24032.8	25193.3	27871.7	36368.1	18423.9	16865.4	28213.9	0
Hypoxanthine	Purines	norm. SUM	139348	132421	144900	287030	285602	287562	121642	115968	323881	14137.3	14620.2	18289	156258	146498	152127	18820.2	9075.65	9091.95	21887.2	18809.2	11372.6	68938.2	69783.7	73457.1	248200	260902	240517	15816.9	17104.2	9781.89	0
Inosine	Purines	norm. SUM	38860.1	42937.7	34305	167300	150638	128708	46878.7	43533.5	12758.2	23038.4	21942	16568.6	105346	101467	83860.4	24478.5	17669.9	20863.1	28059.4	30464.1	32534.3	15708.8	17168.8	18306.5	58005.3	64194.5	56681.8	30324.7	33342.2	32070.1	0
Guanosine	Purines	norm. SUM	5240.04	6322.98	6989.69	23945.4	24752	22828.4	5995.47	7856.06	5247.39	1039.55	1820.63	1223.84	11184.5	11240.7	10687.7	0	0	0	3153.55	2697.37	3902.15	0	0	0	9827.72	12298.1	13254	1756.84	3589.41	1101.78	0
AMP	Purines	norm. SUM	22779.7	25712.1	26892.1	19758.8	15914.6	21608.7	28978.1	40237.9	33299.5	28306.4	31133.3	27514.3	21233.5	22104.8	23065	43254.5	41855	38121.4	34885.9	58178.6	50705	33750.1	43291.1	32464.6	24868	26366.1	27271.8	51905.3	49678.4	39166.8	0
GMP	Purines	norm. SUM	1364.11	0	0	0	0	0	1690.57	3224.93	2922.33	1679.58	0	2211.02	0	0	0	2974.61	0	2814.17	2198.63	3346.53	2480.78	1318.44	0	0	1763.29	0	0	3214.76	4622.37	2347.69	0
Thymidine	Pyrimidines	norm. SUM	1941.63	2092.92	2234.63	1787.9	1640.36	2465.85	2411.41	0	6687.34	4389.33	5738.54	359.499	2709.7	3496.55	5604.79	6890.71	5001.67	9625.05	2833.8	2565.66	3179.95	10248.8	7355.59	12229.9	8302.34	8824.26	8539.03	3953.84	4193.85	5744.36	0
Deoxyuridine	Pyrimidines	norm. SUM	954.041	1018.42	3067.17	882.283	762.773	1765.02	1024.75	1179.44	1615.71	5074.64	5155.6	6046.03	3124.58	2823.18	5123.25	3501.45	3975.31	6582.69	1969.93	2131.67	4581.45	10937.1	11446	13582.2	8796.07	7452.23	10406.7	3697.48	4176.54	7008.56	0
Orotate	Pyrimidines	norm. SUM	2494.22	2969.71	3815.08	1568.96	1965.85	2584.63	3121.31	3690.56	2199.51	12493	9809.08	13550.7	3790.11	6686.96	7275.66	24134.5	25568.6	25672.3	5583.09	10958.8	11543.7	23354.2	21525.8	24965.3	11514.8	11674.5	12878.5	18241.5	22878.4	19535.1	0
Uridine	Pyrimidines	norm. SUM	0	0	0	6271.86	5985.57	7408.32	0	0	0	0	0	0	6391.65	7254.48	7792.6	0	0	0	0	0	0	0	0	0	6025.59	4273.44	4741.1	0	0	0	0
Dihydroorotate	Pyrimidines	norm. SUM	3622.69	3403.03	2189.24	0	0	0	3912.73	7159.92	3944.69	16143.2	16509.8	20677.4	4819.18	4891.23	9433.44	21600.8	23680.8	19357.5	12369.3	18221.1	20153.4	30980.1	34341.4	31534.3	11527.8	13896	19033.2	27876.5	32400	36718.8	0
Cytosine	Pyrimidines	norm. SUM	34620.3	33365.3	36800.4	118160	127867	119306	42398.6	47218.6	61069.3	14054.9	15220.5	19162.9	68478.7	67679.8	66816.7	16413.2	21341.7	22126.1	22093.8	25698.1	28715.4	10159.9	11960	22164.7	33462	31189.4	29362.5	17620.2	15187.9	17217.5	0
Cytidine	Pyrimidines	norm. SUM	117951	107830	101651	391880	400365	331452	138196	120164	154912	39378.4	38567.1	36128.6	217412	222376	176186	45267	40013.7	40743	51192.2	50830.2	52316.4	14231	13668.2	14273.8	69854.7	62971.3	66315.6	32257.1	32725.5	34986.9	0
UMP	Pyrimidines	norm. SUM	6859.06	5852.01	6648.06	7474.2	10546.4	11950.2	4075.29	10023.2	9661.25	7471.25	6876.43	8746.16	11110.1	10962.1	11128.4	7556.92	8212.8	10141.7	9501.4	10655.4	11205.6	5614.23	3927.98	4139.56	7186.59	5798.1	6222.63	7301.7	8785.47	3785	0
N-Carbamoyl-aspartate	Pyrimidines	norm. SUM	1359.03	1714.51	949.412	471.716	1009.84	0	1079.9	1267.85	999.506	7618.57	8922.28	6333.12	1627.94	3573.97	2150.99	7403.06	8118.89	6793.94	5162.95	4859.18	4025.51	12309.2	9550.9	9758.03	1930.11	4161.93	3879.86	8799.54	10575.3	9700.81	0
16.0Palmitoyl-L-carnitine	Carnitines	norm. SUM	21498	20250.9	25328.4	54230.7	62748.9	60586.2	26920.7	27068.3	26690.1	20999.9	23960.9	25866.4	102081	98469.8	109698	32762.9	28423.8	29800.5	32951.4	34016	41304.4	27704.9	30103.1	31013	120905	122232	113660	33869.3	35253.2	34690.9	0
18.0Stearoyl-L-carnitine	Carnitines	norm. SUM	20846.4	21166.6	16317.4	55798.5	51751.5	57603.2	24827.2	24770	20922.6	19590.6	19056.9	23716.9	62775.8	69842.2	67456.2	29755.3	32237.2	24319.6	32074.7	32147.6	33548.9	33138.7	33881.1	21958	83080.3	90850.9	87913	23500.4	33469.8	37621.5	0
18.1Oleoyl-L-carnitine	Carnitines	norm. SUM	23316.7	24774.6	22643.6	58859.9	56763.8	55989.9	26507.2	33338.2	32959.6	14074.7	19739.8	17850.4	88741.8	77846.7	101763	30997.7	26841.7	29518.4	26728	30927.8	29945.2	25661.7	22779.6	28905	91983.5	94634.6	90463.4	28801.1	26316.1	43664.9	0
14.0Myristoyl-L-carnitine	Carnitines	norm. SUM	6641.46	2774.71	5959.43	12509.2	12061.7	15342.1	4355.2	5882.69	4598.64	5746.67	6584.64	9811.72	24141.1	23747.9	33526.8	6822.73	6527.65	9406.13	9281.27	7873.38	9534.78	6623.1	7343.34	4566.65	33023.7	33631.9	29527.5	7713.85	6946.86	8905.65	0
6.0Hexanoyl-L-carnitine	Carnitines	norm. SUM	7903.76	6950.45	5750.62	7356.54	5923.72	4058.56	7551.54	2096.29	9358.86	9996.45	6669.58	9669.6	15506.1	11378.3	11407.2	9502.62	8907.79	7459.84	8793.66	6588.27	6813.06	8334.34	7487.36	8501.95	13915.1	15712.4	11466	8247.81	6965.79	9953.55	0
4.0Butyryl-L-carnitine	Carnitines	norm. SUM	184999	185403	177104	488342	450436	421764	197059	170077	197799	382471	369476	343244	625167	614176	546120	386215	335167	357903	219818	210254	211405	360979	361691	354936	488425	461259	444284	288302	297087	289788	0
Glycerol	Carnitines	norm. SUM	189369	215118	116629	203147	191128	131645	148363	190960	155206	135091	140471	122779	141450	191128	156936	220268	167221	171805	171831	133043	130768	143249	141946	160161	164666	155652	170185	136291	147988	158807	0
3.0Propionyl-L-carnitine	Carnitines	norm. SUM	747600	740042	729270	1.71582e+06	1.59964e+06	1.57244e+06	837764	757663	790718	913780	893020	931962	1.98831e+06	1.88362e+06	1.85651e+06	1.21339e+06	1.07766e+06	1.13293e+06	454873	434410	471238	1.50395e+06	1.49247e+06	1.56909e+06	2.09049e+06	1.98521e+06	1.95558e+06	1.02491e+06	1.01108e+06	1.15542e+06	0
2.0Acetyl-L-Carnitine	Carnitines	norm. SUM	2.25777e+06	2.16828e+06	2.20714e+06	1.98134e+06	1.93043e+06	1.87151e+06	2.57919e+06	2.42313e+06	2.14275e+06	8.77252e+06	8.28871e+06	8.2726e+06	7.13905e+06	6.88378e+06	7.02412e+06	9.32398e+06	8.29817e+06	8.73552e+06	5.34862e+06	5.42713e+06	5.76718e+06	5.81027e+06	5.66339e+06	5.72107e+06	4.95641e+06	4.81804e+06	4.27163e+06	6.40564e+06	6.88577e+06	6.47816e+06	0
L-Carnitine	Carnitines	norm. SUM	1.79437e+07	1.73191e+07	1.75785e+07	1.82633e+07	1.75206e+07	1.76721e+07	1.92305e+07	1.83538e+07	1.6105e+07	2.7546e+07	2.6475e+07	2.68459e+07	2.86957e+07	2.72085e+07	2.79199e+07	2.91761e+07	2.75147e+07	2.8127e+07	2.1899e+07	2.12022e+07	2.16279e+07	2.14778e+07	2.19933e+07	2.16376e+07	2.27734e+07	2.23539e+07	2.15823e+07	2.10183e+07	2.0284e+07	1.98078e+07	0
FAD(addH-1)	Carnitines	norm. SUM	16227.7	17241.9	20088.9	22305.6	22528.1	29739.5	21268.2	21381.4	14561.1	23949.7	24432.1	29514.5	28386.5	28620.4	30413.3	29875.2	33187.2	35740.3	27821.2	33878.1	34530.1	32605.9	36212.7	33141.7	32046.9	34542.4	36192.5	32071.4	37225.8	36685	0
Glycerol-3P	Carnitines	norm. SUM	428934	434960	389684	1.13229e+06	1.11179e+06	1.03779e+06	489637	430741	343463	303189	289086	273785	977571	965641	887196	419670	375303	362301	320294	310595	318533	277840	280316	308734	887787	918218	895774	166750	149552	172863	0
N-Ac-Glucosamine	Glucosamine	norm. SUM	40123.8	38301.6	34288.8	44796.3	43290.4	39884.3	38394.7	32478.2	38130.5	44891.9	48285.7	38223.6	50269	50641	43342	57972.8	44757.6	45974.6	38380.6	40237.2	38076.2	31556.1	34544.5	39755.2	43181.9	39701.1	40517.7	36865.4	36804.3	36376.7	0
Glucosamine	Glucosamine	norm. SUM	34136.4	31326.8	40757.7	26653.4	23799.1	21833.5	59902.6	26887.5	116603	38283.3	38826.6	33130.4	23274.6	24621.8	17041.1	38427	37859.7	45445.5	8110.65	14302.3	18672.7	48195.7	49802.3	49509.3	43573	45502.2	50100	12299.7	16278.2	27426.8	0
N-Ac-Glucosamine-6P	Glucosamine	norm. SUM	57274	63155.7	66128	52791.2	72351.3	73705.9	56157.5	66571.5	57685.4	36115.6	39377.6	39159.3	142758	149022	166341	40376	42492.2	40491	43082.1	39369.5	40078.7	24190.1	22843.8	25911.4	122116	109322	134373	26327.7	30309.8	30352.6	0
Glucosamine-6P	Glucosamine	norm. SUM	31186.2	33328.1	40874.9	22659.7	32840.3	38979.6	30171.8	32001.6	32547.1	40941.4	47435.1	49030.1	36644.1	41462.6	50689.9	47858.8	52185.5	53170.6	52123.7	52338.1	48469	31692.5	25505.5	30511.3	29600.6	35058.3	30659.1	45047.4	37052.8	44045.8	0
UDP-N-Ac-Glucosamine	Glucosamine	norm. SUM	1.38356e+06	1.67307e+06	2.08877e+06	1.76096e+06	3.27049e+06	3.52894e+06	974501	1.23243e+06	1.05163e+06	1.55448e+06	1.93172e+06	2.06623e+06	2.40831e+06	3.52566e+06	4.05999e+06	1.13872e+06	1.48985e+06	1.46665e+06	1.62962e+06	1.71211e+06	1.94754e+06	1.2243e+06	1.17294e+06	1.01476e+06	1.74238e+06	1.89035e+06	1.82226e+06	2.00945e+06	2.29494e+06	2.22075e+06	0
Nicotinamide	Methylation	norm. SUM	191611	291257	261751	211967	153857	139160	335084	196890	864921	207810	145485	287853	128301	120625	137888	411210	245562	289713	93535.1	97413	170013	242497	456335	350663	409880	519214	425442	98390.3	130195	307819	0
Betaine	Methylation	norm. SUM	2.66882e+06	2.67158e+06	2.89796e+06	1.95286e+06	1.90802e+06	2.09009e+06	2.94597e+06	3.00616e+06	5.38891e+06	1.50128e+07	1.40682e+07	1.46667e+07	1.25823e+07	1.20774e+07	1.24006e+07	1.70829e+07	1.56419e+07	1.7125e+07	5.2891e+06	5.32866e+06	5.59514e+06	6.04122e+06	5.99435e+06	6.05449e+06	4.8613e+06	4.87027e+06	4.74785e+06	4.53798e+06	4.86252e+06	4.88739e+06	0
S-Adenosyl-Homocysteine	Methylation	norm. SUM	261820	254583	228293	321459	341274	307156	285770	241521	203936	273748	286304	280522	271312	295234	272694	318101	299378	299367	189022	179018	185882	307326	311506	275031	342081	313517	279187	284231	262015	258756	0
Choline	Methylation	norm. SUM	4.24342e+07	3.95276e+07	4.26263e+07	4.52524e+07	4.46485e+07	4.53995e+07	4.73773e+07	4.64871e+07	4.7019e+07	4.00969e+07	3.93319e+07	4.0129e+07	4.52979e+07	4.64566e+07	4.49262e+07	4.56631e+07	4.43676e+07	4.47568e+07	3.71263e+07	3.69815e+07	3.77918e+07	4.83712e+07	4.94779e+07	5.23178e+07	5.43094e+07	5.34641e+07	5.15906e+07	4.66452e+07	4.4716e+07	4.65791e+07	0
S-Adenosyl-Methionine	Methylation	norm. SUM	21568	20199.9	18953.4	35285.1	32288	29851	19684.8	20188.3	16573.7	28419.5	28094	26864.1	37608.2	35697.2	32521.2	27376.3	25700.8	23767.9	22519.6	20973.8	19954	23071.4	22738.8	20965.1	30955.3	26861.8	35095.8	21977.1	26349.2	21946.3	0
Methylnicotinamide	Methylation	norm. SUM	2.27468e+08	2.33469e+08	2.26645e+08	2.58051e+08	2.63506e+08	2.65106e+08	2.22643e+08	2.30615e+08	1.99902e+08	2.23134e+08	2.24276e+08	2.28177e+08	2.50682e+08	2.56359e+08	2.66188e+08	2.19242e+08	2.27195e+08	2.19438e+08	2.21377e+08	2.27349e+08	2.2903e+08	2.49962e+08	2.46944e+08	2.45224e+08	2.57015e+08	2.49966e+08	2.51598e+08	2.45081e+08	2.40242e+08	2.50066e+08	0
Creatinine	Urea Cycle	norm. SUM	1.7647e+06	1.73355e+06	1.90875e+06	1.42546e+06	1.40567e+06	1.40972e+06	1.87121e+06	1.8372e+06	4.20314e+06	1.93362e+06	1.78916e+06	1.91362e+06	1.31513e+06	1.2859e+06	1.2484e+06	2.25286e+06	2.05235e+06	2.44338e+06	1.53801e+06	1.59935e+06	1.66852e+06	2.33593e+06	2.37004e+06	2.49565e+06	2.20242e+06	2.18955e+06	2.35734e+06	1.51993e+06	1.58038e+06	1.77064e+06	0
Creatine	Urea Cycle	norm. SUM	4.09319e+07	3.96405e+07	3.95429e+07	3.09e+07	3.27007e+07	3.17849e+07	4.48383e+07	4.45878e+07	4.35539e+07	8.89908e+06	9.21365e+06	9.09051e+06	7.97673e+06	8.4303e+06	7.79598e+06	1.00552e+07	1.03109e+07	1.11134e+07	1.19994e+07	1.21491e+07	1.18286e+07	1.37392e+07	1.38531e+07	1.33635e+07	1.54599e+07	1.60922e+07	1.57325e+07	1.47828e+07	1.63636e+07	1.58844e+07	0
Citrulline	Urea Cycle	norm. SUM	140261	148679	164277	115448	121471	121346	151938	158478	274498	227850	227881	223014	180461	201512	182814	252357	244968	239872	243038	250957	233232	218990	196604	224303	248036	192582	211371	184831	173860	183825	0
Fumarate	Urea Cycle	norm. SUM	712190	686811	709269	635063	569529	568597	717351	663659	638727	805152	736532	792059	677758	611968	637531	900616	854684	841029	756162	773541	803901	823242	843984	816359	661344	647978	623940	881242	851799	868727	0
Ornithine	Urea Cycle	norm. SUM	107356	121159	182770	55643.8	82905.2	110607	114290	160213	387705	151661	165158	215739	79321.8	101022	133511	161347	219110	297876	247062	288952	230347	357750	372272	348693	350010	262387	350147	232954	218124	245717	0
4-Methyl-2-Oxopentanoate	Amino Acids Breakdown	norm. SUM	98588	95522.6	99181.5	74484.4	83077.3	80533.2	94142.1	110172	92193.2	47459.4	50874.1	57279	37249.5	45456.3	37965.1	54981.7	52503.1	64384.3	32412.2	42969.7	46175.8	84318	94484.7	99797.5	89912.4	87632.7	93663.9	31323.3	50324.7	57442.6	0
4-Hydroxyphenylpyruvate	Amino Acids Breakdown	norm. SUM	11403.6	11852.4	9945.83	11907.9	11537.6	12085.6	10165.5	8871.15	13076.3	16973.7	15242.6	11610.2	15201.9	17059.8	14957.7	18609.5	14090.2	15859.7	13704.2	11826.3	11974.9	14003.5	19220.2	17833.5	15947.5	17534.5	17015	19474.2	21133.2	26225.7	0
Kynurenine	Amino Acids Breakdown	norm. SUM	2323.38	4240.7	3200.31	4539.95	3818.22	2476.03	3695.8	2647.4	2900.97	4994.66	3091.6	1461.41	5621.45	3459.78	3478.81	2937.72	1994.4	557.394	2204.79	3062.68	1042.66	4336.37	2187.83	3073.29	2628.58	5627.84	2930.15	1391.13	3182.03	3215.59	0
Dimethyllysine	Amino Acids Breakdown	norm. SUM	5005.44	4836.39	6609.17	0	2271.96	1500.87	5806.6	7726.7	17928.2	6672.85	7043.89	12173.5	3527.97	4360.82	6601.21	9912.75	10753.1	11639.4	12265.3	15293.4	13885.5	15803.2	11054.3	6458.34	9484.62	7929.21	12125.6	5975.98	7467.01	3596.47	0
ADMA	Amino Acids Breakdown	norm. SUM	57748.3	61978.9	76308	38655.5	49333.5	53415.1	63628.4	69951.3	143409	110983	114560	131479	62793.9	76519.5	79192.7	133896	146651	159574	185064	196679	197550	139166	125362	127253	104855	105644	117478	81280.2	91241.1	91187.7	0
Monomethyllysine	Amino Acids Breakdown	norm. SUM	19847.9	23948.4	31442.6	17569.6	28541.9	33229.9	23726.6	31943	36394.1	28190.8	33333.8	40030.3	29927.4	40302.2	44579.9	41208	44907	50630.2	44409.2	52638	54249	43944.9	48125.3	49263.3	59567.2	46679.5	49818.1	42784.3	40799.6	40106.3	0
NMMA	Amino Acids Breakdown	norm. SUM	7343.18	8237.36	11779.3	3649.87	3674.22	5761.77	8735.31	10044.7	30133.1	13773.7	12235.8	15035.8	5789.35	7224.89	7394.12	15719.2	16541.7	20984	30265	28342.3	28589.3	18393.3	21147.4	19357.9	16937.3	13681.2	16884.6	13397.2	15488.8	14918.5	0

## Sheet: Additional Info (2)
# Samples	30
# Standards	1
# Replicates	3
# 0 values allowed	1
normalisation factor			SO	Legenda	Cell lines	Filename	Orginal
0.899802	EZ_Exp258_001		1	46.2	CTNS Patient	EZ_Exp258_001	ciPTEC Cystinotic 46.2 1
0.869053	EZ_Exp258_002		2	46.2 + C4	CTNS Patient	EZ_Exp258_004	ciPTEC Cystinotic 46.2 Compound 4 1
0.836971	EZ_Exp258_003		3	46.2 + C5	CTNS Patient	EZ_Exp258_007	ciPTEC Cystinotic 46.2 Compound 5 1
1.28914	EZ_Exp258_004		4	14.4	CTNS +/+	EZ_Exp258_010	ciPTEC Original 14.4 1
1.21362	EZ_Exp258_005		5	14.4 + C4	CTNS +/+	EZ_Exp258_013	ciPTEC Original 14.4 Compound 4 1
1.20304	EZ_Exp258_006		6	14.4 + C5	CTNS +/+	EZ_Exp258_016	ciPTEC Original 14.4 Compound 5 1
1.02564	EZ_Exp258_007		7	14.4-3	CTNS -/-	EZ_Exp258_022	ciPTEC 14.4 Colony 3 1
0.995595	EZ_Exp258_008		8	14.4-3 + C4	CTNS -/-	EZ_Exp258_025	ciPTEC 14.4 Colony 3 Compound 4 1
0.844468	EZ_Exp258_009
1.0194	EZ_Exp258_010			Drugs
1.00193	EZ_Exp258_011			C4 (Luteolin) (35 µM)
0.934442	EZ_Exp258_012			C5 (8-Br-cAMP) (100 µM)
1.11118	EZ_Exp258_013
1.08926	EZ_Exp258_014
1.03	EZ_Exp258_015
1.21052	EZ_Exp258_016
1.15469	EZ_Exp258_017
1.14033	EZ_Exp258_018
0.857556	EZ_Exp258_019
0.845835	EZ_Exp258_020
0.879711	EZ_Exp258_021
0.919452	EZ_Exp258_022
0.981844	EZ_Exp258_023
0.968856	EZ_Exp258_024
1.07878	EZ_Exp258_025
1.0612	EZ_Exp258_026
0.977332	EZ_Exp258_027
0.981021	EZ_Exp258_028
0.987785	EZ_Exp258_029
1.00606	EZ_Exp258_030

## Sheet: Raw data Overview (3)
			1	2	3	10	11	12	13	14	15	16	17	18	19	20	21	22	23	24
			EZ_Exp297_001	EZ_Exp297_002	EZ_Exp297_003	EZ_Exp297_010	EZ_Exp297_011	EZ_Exp297_012	EZ_Exp297_013	EZ_Exp297_014	EZ_Exp297_015	EZ_Exp297_016	EZ_Exp297_017	EZ_Exp297_018	EZ_Exp297_019	EZ_Exp297_020	EZ_Exp297_021	QC_01	QC_02	Standard_01
			ciPTEC 14.4 - 1	ciPTEC 14.4 - 2	ciPTEC 14.4 - 3	ciPTEC C3 - 1	ciPTEC C3 - 2	ciPTEC C3 - 3	ciPTEC C3 - cys - 1	ciPTEC C3 - cys - 2	ciPTEC C3 - cys - 3	ciPTEC C3 - C3 - 1	ciPTEC C3 - C3 - 2	ciPTEC C3 - C3 - 3	ciPTEC C3 - Combi - 1	ciPTEC C3 - Combi - 2	ciPTEC C3 - Combi - 3	QC	QC	Standard
		normalisation factor	0.934386	0.864163	0.941538	1.07951	1.01355	1.11675	1.1289	1.12559	1.03208	0.761859	0.837723	0.799963	1.0179	1.00374	0.963014
PHE	Amino Acids	norm. SUM	1.3518e+07	1.25534e+07	1.43644e+07	1.55842e+07	1.45719e+07	1.61161e+07	1.46317e+07	1.49686e+07	1.36102e+07	1.1987e+07	1.20329e+07	1.20973e+07	1.38482e+07	1.34089e+07	1.35938e+07	0	0	0
LEU	Amino Acids	norm. SUM	7.7103e+06	6.97172e+06	8.38077e+06	9.16e+06	8.48125e+06	9.49343e+06	8.86498e+06	8.86835e+06	8.14958e+06	8.13522e+06	7.6332e+06	7.51759e+06	8.95455e+06	8.87714e+06	8.59479e+06	0	0	0
ILE	Amino Acids	norm. SUM	2.07986e+07	1.95534e+07	2.28812e+07	2.44281e+07	2.26703e+07	2.5573e+07	2.37367e+07	2.34827e+07	2.11499e+07	2.08676e+07	2.09154e+07	2.10968e+07	2.3899e+07	2.40322e+07	2.27582e+07	0	0	0
MET	Amino Acids	norm. SUM	8.8525e+06	8.32644e+06	9.72613e+06	9.42228e+06	8.96695e+06	9.87535e+06	9.40897e+06	9.35185e+06	8.48788e+06	7.92729e+06	8.11775e+06	8.03153e+06	9.58202e+06	9.67743e+06	9.25825e+06	0	0	0
TRP	Amino Acids	norm. SUM	3.55501e+06	3.34674e+06	3.81106e+06	3.90549e+06	3.64241e+06	3.8632e+06	3.53889e+06	3.52752e+06	3.06724e+06	3.39036e+06	3.35975e+06	3.19553e+06	3.61871e+06	3.63118e+06	3.34476e+06	0	0	0
VAL	Amino Acids	norm. SUM	1.6262e+07	1.64096e+07	1.75225e+07	2.02581e+07	1.91472e+07	2.01988e+07	1.83572e+07	1.88782e+07	1.61032e+07	1.87418e+07	1.67839e+07	1.61293e+07	1.87625e+07	1.89591e+07	1.65203e+07	0	0	0
PRO	Amino Acids	norm. SUM	2.73925e+08	2.44539e+08	3.15528e+08	2.00276e+08	1.88185e+08	2.19594e+08	1.95378e+08	2.00821e+08	1.93026e+08	3.01154e+08	3.18392e+08	3.3344e+08	3.54139e+08	3.67824e+08	3.74084e+08	0	0	0
TYR	Amino Acids	norm. SUM	1.21229e+07	1.28374e+07	1.38017e+07	1.05971e+07	1.09288e+07	1.17531e+07	1.22779e+07	1.12769e+07	1.03295e+07	9.15382e+06	9.92916e+06	9.55822e+06	1.15202e+07	1.16072e+07	1.04145e+07	0	0	0
THR	Amino Acids	norm. SUM	2.05214e+07	1.92934e+07	2.21247e+07	2.65624e+07	2.50315e+07	2.66288e+07	2.59925e+07	2.58877e+07	2.37442e+07	2.05468e+07	1.95165e+07	1.93867e+07	2.39752e+07	2.43958e+07	2.3431e+07	0	0	0
ALA	Amino Acids	norm. SUM	1.09626e+07	9.95871e+06	1.26505e+07	1.16766e+07	1.07984e+07	1.28311e+07	1.18226e+07	1.18935e+07	1.13158e+07	7.56716e+06	7.88736e+06	8.42122e+06	1.04086e+07	1.05055e+07	1.11543e+07	0	0	0
HIS	Amino Acids	norm. SUM	9.81767e+06	9.86122e+06	1.09837e+07	1.11815e+07	1.08194e+07	1.08666e+07	1.02737e+07	9.99056e+06	8.45531e+06	1.27854e+07	1.11904e+07	1.08236e+07	1.20039e+07	1.18944e+07	1.08639e+07	0	0	0
GLN	Amino Acids	norm. SUM	7.65647e+07	7.61786e+07	8.21199e+07	1.258e+08	1.21352e+08	1.31874e+08	1.26098e+08	1.3393e+08	1.20817e+08	8.10358e+07	8.51451e+07	8.17544e+07	1.12381e+08	1.14883e+08	1.14834e+08	0	0	0
b-ALA	Amino Acids	norm. SUM	1.54901e+07	1.48588e+07	1.76978e+07	2.69885e+07	2.55745e+07	2.92267e+07	2.60392e+07	2.6712e+07	2.5475e+07	2.22771e+07	2.33868e+07	2.42992e+07	2.57376e+07	2.62058e+07	2.5344e+07	0	0	0
ASN	Amino Acids	norm. SUM	146598	159080	157557	179658	166256	177078	167433	158380	145590	76399.1	58322.8	49202.8	69611.7	74498.4	65503.5	0	0	0
GLY	Amino Acids	norm. SUM	467701	501000	543777	572542	546707	606490	511198	568949	543812	530063	575695	619227	623358	642354	621504	0	0	0
SER	Amino Acids	norm. SUM	288336	301806	286089	672176	598473	681974	472925	478137	468712	355509	292714	328393	345088	306079	294872	0	0	0
GLU	Amino Acids	norm. SUM	1.11826e+08	1.0269e+08	1.20056e+08	1.32611e+08	1.25002e+08	1.38569e+08	1.18846e+08	1.25399e+08	1.14148e+08	7.30179e+07	7.88615e+07	8.19528e+07	9.23511e+07	9.86384e+07	9.44054e+07	0	0	0
ASP	Amino Acids	norm. SUM	6.98902e+06	6.52618e+06	7.34599e+06	1.22216e+07	1.23797e+07	1.24898e+07	1.25602e+07	1.26791e+07	1.20027e+07	5.76922e+06	6.2e+06	5.88672e+06	8.33968e+06	8.67441e+06	8.28137e+06	0	0	0
LYS	Amino Acids	norm. SUM	4.85307e+06	4.75267e+06	5.24706e+06	5.23731e+06	4.75987e+06	4.90049e+06	4.68146e+06	4.76771e+06	3.95447e+06	6.15713e+06	4.82083e+06	4.29257e+06	5.24391e+06	5.37229e+06	4.69943e+06	0	0	0
ARG	Amino Acids	norm. SUM	3.41108e+07	3.17564e+07	3.65504e+07	3.61045e+07	3.48622e+07	3.64229e+07	3.52875e+07	3.61095e+07	3.08416e+07	3.51279e+07	3.1648e+07	2.97448e+07	3.59475e+07	3.65885e+07	3.3864e+07	0	0	0
Pyruvate	Gycolysis	norm. SUM	135731	124854	179110	258548	257001	246446	183796	194881	189537	59826.1	44458.5	43466.2	66827.3	68284.4	65511	0	0	0
Lactate	Gycolysis	norm. SUM	2.53601e+07	2.37059e+07	2.59497e+07	2.22322e+07	2.07254e+07	2.09497e+07	2.02096e+07	2.06121e+07	1.79234e+07	3.08003e+07	2.68227e+07	2.60355e+07	2.8416e+07	2.84425e+07	2.62192e+07	0	0	0
Glucose	Gycolysis	norm. SUM	2.32029e+06	2.4335e+06	2.40105e+06	2.96782e+06	2.77479e+06	2.49082e+06	2.46367e+06	2.38821e+06	1.94351e+06	3.91632e+06	2.82107e+06	2.54592e+06	2.81079e+06	2.68703e+06	2.14799e+06	0	0	0
Dihydroxyacetone3P	Gycolysis	norm. SUM	5.53872e+06	5.07832e+06	5.94607e+06	2.37301e+06	2.1287e+06	2.31984e+06	2.29248e+06	2.27776e+06	2.11798e+06	2.30793e+06	2.52995e+06	2.60426e+06	3.1245e+06	3.06699e+06	2.85284e+06	0	0	0
HexP	Gycolysis	norm. SUM	123119	116781	139483	178767	172952	190251	211333	197099	177183	79300	102309	100116	141887	138545	128836	0	0	0
Glyceraldehyde3P	Gycolysis	norm. SUM	1.65749e+06	1.59332e+06	1.78308e+06	2.11831e+06	1.86146e+06	2.12714e+06	2.1188e+06	2.05437e+06	1.73758e+06	1.79236e+06	1.88163e+06	2.01446e+06	2.21385e+06	2.31833e+06	2.03822e+06	0	0	0
G6P	Gycolysis	norm. SUM	308652	295182	343155	502338	428954	459387	454825	470578	416700	306480	304274	320615	406966	418201	388571	0	0	0
2P-glycerate	Gycolysis	norm. SUM	879245	887291	1.06926e+06	1.07142e+06	1.05588e+06	1.12829e+06	1.03859e+06	1.10358e+06	1.06504e+06	604350	593205	569103	609381	722063	629346	0	0	0
PEP	Gycolysis	norm. SUM	262918	264310	310899	264613	278038	266505	294835	307370	313159	111142	119384	117210	165648	186678	157445	0	0	0
Fructose16bisP	Gycolysis	norm. SUM	377483	429370	489471	310367	335440	315783	302153	407753	319324	267367	343688	306647	350542	420279	386454	0	0	0
AcetylCoA	TCA cycle	norm. SUM	18814.5	16845.6	24044	22766.1	20943.2	24921	26901.4	24892.6	20037.8	15823.1	16496.7	19364.8	19697.4	23444	21919.9	0	0	0
Succinate	TCA cycle	norm. SUM	161737	149204	134676	154215	145628	133233	130072	137624	131906	173135	147247	122847	147545	130147	121836	0	0	0
a-Ketoglutarate	TCA cycle	norm. SUM	9.2655e+06	9.28493e+06	9.86389e+06	1.24587e+07	1.13003e+07	1.25178e+07	1.16228e+07	1.19528e+07	9.98235e+06	4.38574e+06	4.40939e+06	4.37045e+06	5.26505e+06	5.60835e+06	4.65993e+06	0	0	0
Oxaloacetate	TCA cycle	norm. SUM	55515	47602.1	36845.6	35809.9	48586.8	36889.2	49482	58250.9	48738.3	30789.9	29359.7	38595.4	66124.5	53315.6	47686.5	0	0	0
Malate	TCA cycle	norm. SUM	9.64127e+06	9.59827e+06	1.02012e+07	1.32396e+07	1.33751e+07	1.36417e+07	1.4599e+07	1.46009e+07	1.39481e+07	5.92868e+06	6.61568e+06	6.25605e+06	9.18063e+06	9.49074e+06	8.95785e+06	0	0	0
cis-Aconitate	TCA cycle	norm. SUM	1.54598e+06	1.47419e+06	1.79742e+06	2.1332e+06	1.83654e+06	2.06858e+06	2.1981e+06	2.25827e+06	1.98963e+06	920427	897023	892667	1.53929e+06	1.34256e+06	1.15239e+06	0	0	0
Citrate	TCA cycle	norm. SUM	3.78805e+07	3.65698e+07	4.06865e+07	4.85767e+07	4.69764e+07	5.23012e+07	4.97518e+07	5.24689e+07	4.64767e+07	2.60227e+07	2.72833e+07	2.5408e+07	3.20653e+07	3.58977e+07	3.2261e+07	0	0	0
Erythrose4P	PPP	norm. SUM	197441	183064	191021	226051	226501	181681	182141	186073	148397	187901	132651	139758	142395	137527	123267	0	0	0
Ribulose5P	PPP	norm. SUM	204645	227152	255415	177213	192468	190274	223836	230946	212425	114304	169629	149738	233389	241799	219104	0	0	0
Sedoheptulose7P	PPP	norm. SUM	28067	28432.1	31977.6	23628.2	23335.7	21246.2	29436.4	30428.5	28455.6	28152.7	35825.4	36068.3	35893.6	42212.9	35988.2	0	0	0
6P-gluconate	PPP	norm. SUM	35601.8	38681	48184.8	127500	122130	113466	130935	141567	119562	80889.2	90422.5	84813.4	103611	128555	116449	0	0	0
Creatinine	Urea cycle	norm. SUM	5.11789e+06	4.75416e+06	5.38473e+06	6.00082e+06	5.29065e+06	5.31669e+06	5.11432e+06	5.13629e+06	4.22494e+06	6.92247e+06	5.66499e+06	5.23069e+06	6.02336e+06	5.97596e+06	4.86962e+06	0	0	0
Orotate	Urea cycle	norm. SUM	13210.1	11003.8	13181.3	31392.1	22880.7	27872.7	23394.4	22271.2	18570.3	8443.95	8286.38	10476.3	9269.39	13000.8	12248.2	0	0	0
Creatine	Urea cycle	norm. SUM	1.08306e+07	1.05557e+07	1.14395e+07	2.08139e+07	1.97749e+07	2.10356e+07	1.10124e+07	1.0892e+07	9.36456e+06	2.53133e+07	2.42748e+07	2.46113e+07	1.21283e+07	1.2672e+07	1.12914e+07	0	0	0
n-Acetylglutamate	Urea cycle	norm. SUM	45236.8	38551.8	45681.8	34508.3	39608.6	40312.7	33804.4	42016	34587.2	15909.9	17811.5	17211.8	19340.2	21643.2	19586.4	0	0	0
Citrulline	Urea cycle	norm. SUM	1.35843e+06	1.25876e+06	1.46576e+06	1.10441e+06	1.01354e+06	1.10211e+06	1.1396e+06	1.14026e+06	1.0823e+06	902678	843524	806513	1.01049e+06	1.05087e+06	1.07027e+06	0	0	0
Arginosuccinate	Urea cycle	norm. SUM	43091.3	36302.2	45330.3	42408.9	43181	49076.6	47610.8	49269.8	44800.1	17930.2	19576.1	20121.3	26074.2	30197.5	30963.7	0	0	0
Ornithine	Urea cycle	norm. SUM	1.42342e+06	1.48672e+06	1.59802e+06	1.80811e+06	1.84163e+06	1.95275e+06	1.5191e+06	1.54311e+06	1.33663e+06	2.88393e+06	2.74203e+06	2.48327e+06	2.49004e+06	2.44554e+06	2.51533e+06	0	0	0
Carbamoylphosphate	Urea cycle	norm. SUM	3.84691e+06	3.59529e+06	4.17478e+06	4.51414e+06	4.19702e+06	4.54876e+06	4.45771e+06	4.65571e+06	4.15751e+06	3.2849e+06	3.25879e+06	3.26057e+06	3.79379e+06	3.95976e+06	3.74781e+06	0	0	0
N-Ac-Glucosamine	Glucosamine	norm. SUM	40589.7	37918.4	41347.6	38568.2	36630.4	42434	39772.3	44055.8	39749.2	34548	27347.3	29116.2	33839.4	36862.7	33343.8	0	0	0
N-Ac-Glucosamine-6P	Glucosamine	norm. SUM	121833	112696	125797	101620	96158.8	101755	106200	121931	112765	64740.5	65913.4	70732.7	92526.1	99900.1	90304.6	0	0	0
UDP-N-Ac-Glucosamine	Glucosamine	norm. SUM	4.3357e+06	3.97249e+06	4.76722e+06	3.38516e+06	3.22146e+06	3.43415e+06	4.40868e+06	4.50163e+06	3.96843e+06	2.42491e+06	2.67634e+06	2.69966e+06	4.2695e+06	4.45178e+06	4.3943e+06	0	0	0
8-oxo-guanine	Oxidation	norm. SUM	28246.1	28665.3	35027.6	78776.6	70820.6	88147.9	64731.3	68316.6	65332.6	55573.8	47532.2	53256.1	55796.7	51758.6	57426.5	0	0	0
Ophthalmic acid	Oxidation	norm. SUM	518072	447714	513365	559745	467480	525015	22024.1	19560	12179.6	379304	421522	415361	54544.3	59743.9	55184.4	0	0	0
NADH	Oxidation	norm. SUM	1.12779e+06	1.10366e+06	1.26643e+06	1.05377e+06	1.01362e+06	1.03038e+06	969227	1.05935e+06	1.01362e+06	1.18507e+06	1.26664e+06	1.14252e+06	1.27211e+06	1.3872e+06	1.26284e+06	0	0	0
Glutathione	Oxidation	norm. SUM	1.12565e+07	1.00242e+07	1.27479e+07	1.29542e+07	1.11165e+07	1.21676e+07	3.12673e+07	3.23843e+07	2.90751e+07	8.52414e+06	8.62029e+06	8.92768e+06	2.57819e+07	2.67832e+07	2.50437e+07	0	0	0
NAD+	Oxidation	norm. SUM	4.47497e+06	4.17041e+06	4.59616e+06	4.60885e+06	4.22247e+06	4.51196e+06	4.2168e+06	4.27923e+06	3.69465e+06	2.8912e+06	3.09178e+06	3.05923e+06	3.4446e+06	3.6428e+06	3.2594e+06	0	0	0
NADP+	Oxidation	norm. SUM	21840.2	18918.7	25994.6	32659.9	32236	29986.3	31605.8	32344.4	27429.9	25676.9	21091.4	22113.9	24680	31361.3	29478.6	0	0	0
GSSG	Oxidation	norm. SUM	36747	37036.6	47754.3	38846.7	39036.2	51285.4	130056	154639	157497	29075.5	31580.5	38891	100309	142382	152234	0	0	0
NADPH	Oxidation	norm. SUM	84029.3	81098.8	87723.2	86234	81793.8	86063.3	87369.1	88686.9	77063.8	59371.1	64067.8	61631.2	83129.3	79397.6	77498.4	0	0	0
Nicotinamide	Methylation	norm. SUM	356622	342588	339841	159509	177034	185607	302445	289619	283829	405562	312199	290341	427281	439362	375135	0	0	0
Betaine	Methylation	norm. SUM	3.45974e+07	2.85639e+07	3.6584e+07	1.13e+07	9.66001e+06	1.05012e+07	9.08272e+06	8.77245e+06	7.31037e+06	2.81125e+07	2.48685e+07	2.77326e+07	2.71566e+07	2.64101e+07	2.39738e+07	0	0	0
S-Adenosyl-Homocysteine	Methylation	norm. SUM	545403	509796	578974	1.16594e+06	1.07899e+06	1.09347e+06	1.0855e+06	1.10415e+06	900715	952848	963798	940038	973819	1.05584e+06	915282	0	0	0
S-Adenosyl-Methionine	Methylation	norm. SUM	720482	641621	716433	959815	762508	769851	737608	769774	589728	547490	531405	503927	597781	594009	511195	0	0	0
Cysteine	Methylation	norm. SUM	19844.2	16398.1	17054.9	253379	226600	221202	41243.8	29232.6	22002.7	292008	284805	259687	70050.9	57775	40098.7	0	0	0
Cystine	Methylation	norm. SUM	321877	336806	270863	3.56546e+06	3.33213e+06	3.49045e+06	615645	536375	370586	3.97236e+06	4.11643e+06	3.82875e+06	1.03892e+06	920326	667340	0	0	0
Choline	Methylation	norm. SUM	4.04412e+07	3.69439e+07	4.16108e+07	9.52563e+07	8.41597e+07	9.41261e+07	9.03799e+07	9.3989e+07	8.2378e+07	5.89666e+07	5.3451e+07	5.95911e+07	6.49927e+07	6.79129e+07	6.34059e+07	0	0	0
Cystathionine	Methylation	norm. SUM	2499.79	1724.44	4950.39	8671.48	8223.77	11159.7	14589.3	13596.3	15399.4	5518.16	6082.18	5036.37	13008.2	14442.9	16085.2	0	0	0
Folic acid	Methylation	norm. SUM	30573.4	42994.1	33355.5	44018.4	39843.4	40340.2	42481	38387.1	32018.1	79766.2	73280.3	68457.9	72245.7	66365.8	56362.5	0	0	0
Methylnicotinamide	Methylation	norm. SUM	2.91472e+08	2.73822e+08	3.24321e+08	1.49938e+08	1.72625e+08	1.92392e+08	3.71663e+08	4.14489e+08	3.48023e+08	3.48841e+08	3.82992e+08	3.60399e+08	4.99634e+08	5.44939e+08	4.92006e+08	0	0	0
Adenosine	Purines	norm. SUM	215958	181106	217748	315552	306731	329014	327306	387874	346306	238191	240041	204604	283778	290909	302116	0	0	0
Adenine	Purines	norm. SUM	38033.1	38423.1	47014.1	46131.8	52212.4	60504.7	51109.3	61118.4	69240.8	25881.6	36177.6	45051.3	46377.5	46884.1	52254.4	0	0	0
cAMP	Purines	norm. SUM	2576.82	2131.31	1711.42	3806.49	5057.19	7285.18	6822.9	5591.75	6478.1	1794.3	2648.88	2178.1	3854.19	3629.1	4903.72	0	0	0
Hypoxanthine	Purines	norm. SUM	124395	158731	103555	242968	221439	205409	181504	171847	156684	647506	505233	521810	590143	548522	467258	0	0	0
Inosine	Purines	norm. SUM	25668.4	27940.1	24062	27982.1	29657.5	33548.9	39027.7	40325.9	41267.3	15034.4	27484.9	32989.2	46755.8	46641.2	50273.3	0	0	0
Guanine	Purines	norm. SUM	1419.06	1791.21	1066.01	2348.98	2573.98	2810.21	2785.12	5358.88	5622.85	660.808	972.54	1677.4	1570.84	1728.28	2451.55	0	0	0
Guanosine	Purines	norm. SUM	11237.8	8516.57	11607.4	11901.6	8994.28	11169.2	11233	11920.6	10258.2	17368.8	16447.5	19064.8	19597.1	20337.7	19473.9	0	0	0
AMP	Purines	norm. SUM	136798	147665	163342	100863	103903	93956.9	106316	109123	104439	98764.2	124164	104478	153520	140511	156707	0	0	0
IMP	Purines	norm. SUM	15816.7	14983.8	14817.9	8182.3	9355.56	8967	17025.6	17698.7	11162	9946.47	14733.8	13998.9	17374.8	18793.3	18384.8	0	0	0
GMP	Purines	norm. SUM	14482.3	22073.4	21932.6	14314.4	16498	15517.5	20919.3	19735	18997.2	8305.95	13407.5	13866.7	22305.6	24498.6	26840.2	0	0	0
Thymidine	Pyrimidines	norm. SUM	12574.6	10651.1	12780.2	18732.1	17764.5	19160.6	15186.6	13423.1	10433.9	26881.7	21184.6	19070.2	21429.8	20527.2	16606.8	0	0	0
Deoxyuridine	Pyrimidines	norm. SUM	11104.9	9913.29	10704.7	20322.1	17089.2	17168.6	13316.4	16520.5	9759.56	25267.5	21345.4	19605.5	20177	19919.3	17699.7	0	0	0
Orotate	Pyrimidines	norm. SUM	12202.8	9530.63	12414.5	27248.2	21733.2	24117.9	19607.5	20627.2	15782.8	7653.44	6332.17	8103.11	8755.18	11826.4	9429.38	0	0	0
Dihydroorotate	Pyrimidines	norm. SUM	19389.6	13999.4	21974.7	32260.9	28283.5	31739.5	21369.2	21391.8	16821.2	7313.77	6743.68	5703.68	7033.83	8028.33	5826.21	0	0	0
Cytidine	Pyrimidines	norm. SUM	102280	93166	105131	54226.4	49703.6	51613.7	78131.5	78163.3	70970.3	58529.8	61440.5	64164.7	105155	106039	94658.6	0	0	0
UMP	Pyrimidines	norm. SUM	40467.2	42037.5	45928	17291.1	19036.7	17805.2	25389.5	22583.5	26965.9	12209.7	20086.1	20277.2	26616.3	34687.2	34438.2	0	0	0
N-Carbamoyl-aspartate	Pyrimidines	norm. SUM	63432.6	54372.2	69218	112951	98302.5	123326	100384	99454.4	81010.1	18342.2	23057.9	22317.2	30090.5	31805.8	21652	0	0	0
4-Methyl-2-Oxopentanoate	AA Breakdown	norm. SUM	277707	240359	251627	282521	290257	281206	263581	221938	204536	299902	264091	247530	233332	220809	167631	0	0	0
Dimethyllysine	AA Breakdown	norm. SUM	51478.9	44210.1	48506.9	45045.8	50809.5	48574.6	52018.8	53458.1	42820.1	49310.3	43791.8	46258.3	54381.5	58668.4	45543.6	0	0	0
ADMA	AA Breakdown	norm. SUM	266694	228961	280831	286621	252836	256787	274090	259033	218251	297086	250445	239394	277408	272087	248829	0	0	0
NMMA	AA Breakdown	norm. SUM	17883.5	13435.8	19643.7	15950.3	14787.3	14229.6	16949.3	14106.3	13315.3	15959.9	13754	15997.8	14654.7	17618.7	14717.9	0	0	0
Monomethyllysine	AA Breakdown	norm. SUM	552482	540208	611517	598290	592748	646554	363715	363344	323928	575892	651800	673017	342329	364058	339724	0	0	0
18.0Stearoyl-L-carnitine	Carnitines	norm. SUM	19755.8	20462.2	25544.6	54712.6	47695.1	49116.7	56763.4	54268.3	45819	6205.98	0	10974.6	6251.84	8514.27	7026.42	0	0	0
14.0Myristoyl-L-carnitine	Carnitines	norm. SUM	9739.22	10973.3	14226.4	43865.4	49826.7	44740.8	56189.8	45409.2	47324.6	19671.6	18233.1	26075.7	24170.6	21624.7	19570.9	0	0	0
16.0Palmitoyl-L-carnitine	Carnitines	norm. SUM	38005.2	30564.7	45982.8	133105	135377	151239	191372	184504	168747	71388.2	61789.5	77375.2	88989.5	90871.9	76007.2	0	0	0
18.1Oleoyl-L-carnitine	Carnitines	norm. SUM	24305.1	30973.6	36206.8	132032	109443	109191	113902	122308	118757	79713	73555.1	67602.9	88968.6	88067.4	65296.4	0	0	0
6.0Hexanoyl-L-carnitine	Carnitines	norm. SUM	18882.8	16834.8	17777.6	35153.8	28043.7	33051.7	21885.4	21619.7	24344.2	6151.93	6204.51	4691.94	8340.05	5964.16	6050.63	0	0	0
4.0Butyryl-L-carnitine	Carnitines	norm. SUM	258576	247962	262117	239420	207038	228396	202456	194266	172108	115478	103437	108073	134986	118278	115779	0	0	0
3.0Propionyl-L-carnitine	Carnitines	norm. SUM	814244	719845	850028	785118	692522	760460	547465	551181	507559	115903	101681	99569.4	104966	96966.1	90933.1	0	0	0
Glycerol	Carnitines	norm. SUM	642916	565236	549872	588456	618971	685865	650552	700805	867225	616990	541895	531093	684661	710515	759886	0	0	0
2.0Acetyl-L-Carnitine	Carnitines	norm. SUM	1.35811e+07	1.16281e+07	1.5399e+07	1.07517e+07	9.90536e+06	1.11395e+07	9.36407e+06	9.3621e+06	8.63396e+06	2.42428e+06	2.51767e+06	2.6348e+06	2.79768e+06	2.7906e+06	2.61197e+06	0	0	0
L-Carnitine	Carnitines	norm. SUM	5.51478e+07	4.24723e+07	5.63503e+07	5.4107e+07	4.61273e+07	5.01905e+07	3.48611e+07	3.26528e+07	2.83168e+07	3.96904e+06	3.62331e+06	3.95147e+06	4.15014e+06	3.85604e+06	3.81584e+06	0	0	0
FAD(addH-1)	Carnitines	norm. SUM	47416.2	44236.8	45115.4	53161.2	51928.6	53419.5	63639.8	55238.1	51642.9	47737.5	48759.3	48819.4	67094.7	61618.7	67294	0	0	0
Glycerol-3P	Carnitines	norm. SUM	437417	410837	471285	237912	227028	247161	251392	254401	249893	278267	349189	339888	313210	337482	360710	0	0	0

## Sheet: Additional Info (3)
# Samples	21
# Standards	3
# Replicates	3
# 0 values allowed	1
normalisation factor			SO	Legenda		Filename	Orginal
0.934386	EZ_Exp297_001		1	14,4 (control cells)	CTNS+/+	EZ_Exp297_001	ciPTEC 14.4 - 1
0.864163	EZ_Exp297_002		2	C3 (CRISPR-generated CTNS-/-)	CTNS-/-	EZ_Exp297_010	ciPTEC C3 - 1
0.941538	EZ_Exp297_003		3	C3 - cys (Cysteamine) (100 µM)	CTNS-/-	EZ_Exp297_013	ciPTEC C3 - cys - 1
1.16814	EZ_Exp297_004		4	C3 - C3 (bicalutamide) (35 µM)	CTNS-/-	EZ_Exp297_016	ciPTEC C3 - C3 - 1
1.06202	EZ_Exp297_005		5	C3 - Combi	CTNS-/-	EZ_Exp297_019	ciPTEC C3 - Combi - 1
1.37484	EZ_Exp297_006
1.02651	EZ_Exp297_007
1.10336	EZ_Exp297_008
1.02046	EZ_Exp297_009
1.07951	EZ_Exp297_010
1.01355	EZ_Exp297_011
1.11675	EZ_Exp297_012
1.1289	EZ_Exp297_013
1.12559	EZ_Exp297_014
1.03208	EZ_Exp297_015
0.761859	EZ_Exp297_016
0.837723	EZ_Exp297_017
0.799963	EZ_Exp297_018
1.0179	EZ_Exp297_019
1.00374	EZ_Exp297_020
0.963014	EZ_Exp297_021
